# Supplementary material for: Impact of breastfeeding interventions among United States minority women on breastfeeding outcomes: a systematic review
Source: Int J Equity Health. 2021 Mar 6;20:72. doi: 10.1186/s12939-021-01388-4 (PMC7936442; doi:10.1186/s12939-021-01388-4)
Supplement: Supplementary file 2 — Additional file 2. Studies' data extraction information. [file 12939_2021_1388_MOESM2_ESM.xlsx]

## Sheet: Sheet1
	Author & Source of Funding	Study Characteristics (aims, design, inclusion criteria, recruitment)	Location & Setting	Methods (data, unit of allocation, randomization)	Participant Characteristics (age, gender, race/ethnicity, SES, # of participants in each category for intervention or comparison group, or mean/median characteristic values, group differences)	Description of Intervention or Exposure	BF outcomes (definitions, measurement tool, unit of measurement, length, #of follow-ups, type of analysis)	Results
1	Ahluwalia IB, et al. 2012 Maternity care practices and breastfeeding experiences of women in different racial and ethnic groups: Pregnancy Risk Assessment and Monitoring System (PRAMS). Matern Child Health J. 2012;16(8):1672-1678. doi:10.1007/s10995-011-0871-0. Conflicts: No conflict Funding: Not specified	Aim: To compare the effect of several maternity care practices on BF initiation and duration among an ethnically diverse group of women. Study Design: Observational Retrospective Cohort Inclusion criteria: a) states with 70% response rate and with maternity care practices (MCP) data, b) with known BF status, c) from infants living with mother.	National: 2004 to 2006 PRAMS data from 11 States and NY City (Hospital setting data)	Data collection: PRAMS survey is linked to birth certiﬁcates data. It collects monthly data from a stratiﬁed sample of women at 2-6 months postpartum. A questionnaire is mailed several times and non-respondents were contacted by phone for an interview. Data included in this study was from Colorado, Florida, Illinois, Louisiana, Maine, Nebraska, New Jersey, New York, NY City, Oregon, Vermont, West…	Sample: 49,135 women were included in the analysis. 56.5% White, 14.4% Black, 23.4% Hispanic, 5.7% Other. Characteristics: Maternal mean age 28.0 ± 0.04,42% primiparous, 52.8% have > than High School education (HS).	Exposure: Exposure to any of these Maternity Care Practices assessed in PRAMS: 1.Hospital staff gave me BF information 2. My baby stayed in the same room with me at the hospital. 3. I breastfed my baby in the hospital* 4. I breastfed my baby in the ﬁrst hour after my baby was born. 5.Hospital staff helped me learn how to breastfeed. 6. My baby was fed only breast milk at the hospital. 7. Hospital…	Outcomes: BF Initiation: "Did you ever breastfeed or pump breast milk to feed your new baby after delivery?’’ BF duration: Among women initiating BF, duration was assessed by asking ‘‘How many weeks or months did you breastfeed or pump milk to feed your baby? BF duration categorized as: BF for ≤10 or ≥10 weeks. Analyses:Descriptive statistics, Chi square and t-test were run. Separate logistic mod…	Total sample: 22.1% did not BF (95% CI: 21.5–22.6), 27.7% BF ≤ 10 weeks (95% CI: 27.1–28.4) 50.2% BF ≥ 10 weeks. (95% CI: 49.5–50.9). BF patterns were different among racial groups p=0.001: 35.8% Black women did not BF (95% CI:34.2-37.5), 29.6% BF for ≤ 10 weeks (95% CI: 27.4–30.6), 35.2% BF for ≥10 weeks. (95% CI: 33.5–36.9). 22.9% White women did not BF (95% CI: 22.1–23.7), 25.6% BF ≤ 10 weeks …
2	Ashida S, Lynn FB, Williams NA, Schafer EJ. Competing infant feeding information in mothers' networks: advice that supports v. undermines clinical recommendations. Public Health Nutr. 2016;19(7):1200-1210. doi:10.1017/S1368980015002220 Conflicts: Not stated Funding: Center for Health Equity Research at the University of Memphis School of Public Health awarded to S.A. and N.A.W.	Aim: Identify supportive and undermining support and advice regarding infant feeding recommendations and its impact on breastfeeding practices. Study Design: Crossectional Survey Inclusion criteria: a) Women ≥18 years old, b) English speaking, c) having a child < 1 year old. Recruitment: Flyers used to recruit participants at Women, Infants, and Children (WIC) office and at a hospital based out-p…	Urban South-Eastern City in the U.S.: WIC office and a Pediatric Practice serving low-income clients	Data collection. Data was collected between September 2011 and June 2012. After verbally consenting participants, interviewers applied a 20 to 45minutes interview.	Sample: 81 mother participated and 80% were African American Characteristics: Participant's mean age was 24.6 years ±5.96, infant's mean age was 123 days±97.2, 14% of the mothers had less than high school education.	Exposures: Receiving supportive BF information versus undermining BF information from social networks. Social networks were identified in two-steps: 1) participant listing the most important individuals during the last year for her and her child, 2) participants answer to question from whom she received health advice. Participants were asked questions to assess BF supportive information received …	Outcomes: BF Initiation: Positive answer to "Did you ever breastfeed or pump breast milk to feed your new baby after delivery?’’ Analyses: A series of logistic regression analysis were used: a) assessing ever breastfeeding including the following covariates of socio-demographic characteristics and the belief that formula was the best for the baby; b) assessing the association of receiving support…	67% of mothers ever BF and 10% of participants said formula was best. 22% of their social network had advised participants to EBF, and 13% had advised them to offer only formula. Participants who received more supportive than undermining BF advice were more likely to have ever breast-fed; mothers were 1·8 times more likely to ever breast-feed (OR=1·8; 95 % CI 1.1-3·0) when receiving more positive…
3	Bream E, Li H, Furman L. The Effect of Breast Pump Use on Exclusive Breastfeeding at 2 Months Postpartum in an Inner-City Population. Breastfeed Med. 2017;12:149-155. doi:10.1089/bfm.2016.0160. Conflicts: No conflict Funding: No funding stated.	Aim: Determine if use of a breast pump within 14 days postpartum increases EBF or any BF rates at 2 months (range:1.5-3.5 months) Design: Observational, retrospective Inclusion criteria:Chart review data from 7 months ( November 1, 2013 to June 30, 2014) from a pediatric clinic. All infants born during the study period with a newborn visit within the first 14 days of live were included. Exclusion…	Cleveland, OH:Inner-city pediatric practice and Hospital	Data collection: Chart review of infants and mother medical records. Information obtained for Infant: date of birth, gestational age, birth weight, and gender. Information obtained for mother: age, race, gravity, parity, type of delivery, insurance, partner at home, prior BF experience. Data from 14 days and 2 months postpartum was also collected from the medical chart: BP; date of visit, type of…	Sample: Of the 355 mother and child pairs, 95.4% were Black. Characteristics:Mean maternal age was 24.2 ±5.2, 57.5 % multiparous, 71.2% vaginal delivery, 49.6% lived with partner, Infant birth weight was 3,155 ±351 grams. Mothers' and infant characteristics were similar for those that completed 2 month visit versus those who didn't.	Exposure: BF mothers requesting a breast pump (BP) or using one at 14 days postpartum vs BF mothers reporting not having a BP and not requesting one at 14 days pp.	Outcomes: EBF at 1.5-3.5 months: Defined as feeding only breastmilk from breast or expressed milk, no water or formula. Any BF at 1.5-3.5 months: Defined as feeding both breast milk and formula. Data analysis: Bivariated analyisis (Chi-square and t-test) to assess differences in infant and maternal characteristics among those who completed 2 month visits versus those who did not complete it. Fish…	Total population: EBF rates (1.5-3.5 months) were 19.2%; any BF was 41.4% (34.7% feeding at the breast and 13.2% expressed breast milk). EBF among non-AA mothers with a breast pump (BP) 40% versus those without a BP were 54.6% ( p = 1.0), and among AA mothers with BP 16.3% versus 19.4% without BP ( p = 0.46). No difference in any BF between non-AA mothers with a BP versus those without a BP (100%…
4	Bunik M, Shobe P, O'Connor ME, et al. Are 2 weeks of daily breastfeeding support insufficient to overcome the influences of formula?. Acad Pediatr. 2010;10(1):21-28. doi:10.1016/j.acap.2009.09.014. Conflict: Not stated Funding: Center for Disease Control and Prevention, the Children’s Outcomes Research Program, and the Colorado Department of Public Health and Environment.	Aim: Assess the effectiveness of a BF support intervention delivered by phone on BF duration and exclusivity in a low-income population. Study design:Randomized Controlled Trial Inclusion Criteria: a) English or Spanish speaking, b) Women ≥18 years old, c) willing to BF, d) having a full-term singleton infant. Exclusion Criteria: a)Not speaking English or Spanish, b) Mother having complications p…	Denver, CO:Federally Qualified Community Health Center mostly serving a low-income Hispanic population	Data collection: BF Intervention was delivered by phone during the first 2 weeks pp. Data collection was done at 1, 3, 6 months pp by telephone. All women received a bag with BF information, hand breast pump, lanolin cream, and a water bottle. Intervention and control group received usual hospital and discharge care which included formula company discharge bags. 386 eligible mothers identified, 3…	Sample: Among the 341 women, no differences among groups in demographic, WIC participation and planning feeding method characteristics. Characteristics: Mothers from the intervention group had a median age of 21.9 years old , 39% were single, 87% Hispanic, 50% planned only BF, 50% planned BF and formula, 61% were WIC participants. Mothers fom the control (n=180): had a median age of 22 years old,…	Control: Usual care Intervention group: Received usual care plus daily telephone calls by bilingual nurses after hospital discharge to 2 weeks pp. Providing BF education, conducted screening for lactation or medical problems and made appropriated referrals.	Outcome: BF rates were assessed at 1, 3, and 6 month pp. Any BF: defined as using both BF and formula. Predominantly BF: defined as feeding 4 or less oz of formula per day. Analyses: Chi square or Fisher’s test used to compare categorical variables, and t test for continuous. Multivariate logistic regression conducted to examine factors associated with BF at 1 month.	There were no differences in any BF or predominant BF among intervention and control group at 1, 3, and 6 month pp. Any BF intervention versus control: 1 mo. pp= 74% vs 74% (p=0.90) 3 mo pp= 49 %vs 54% (p=0.38) 6 mo pp= 28% vs 37% (p=0.16) Predominant BF versus control: 1 mo. pp=48 % vs 48 % (p=0.82) 3 mo pp= 27 %vs 35% (p=0.13) 6 mo pp=17% vs % 25%(p=0.10) A subanalysis using mothers who planned…
5	Chae SY, Chae MH, Kandula S, Winter RO. Promoting improved social support and quality of life with the Centering Pregnancy® group model of prenatal care. Arch Womens Ment Health. 2017;20(1):209-220. doi:10.1007/s00737-016-0698-1 Conflicts: S. Chae was principal project contact for March of Dimes and the Johnson and Johnson Foundations clinical grants for implementation and maintenance of the Cent…	Aim: Examine the effect of participation in a Centering Pregnancy Model group on women’s wellbeing and breastfeeding rates. Study design:Observational prospective cohort Inclusion criteria: Not clearly described but all women receiving prenatal care at the residence -based Family Medicine outpatient site during the recruitment period. Exclusion criteria: a) gestational age > 24 weeks, b) non-Engl…	Edison, New Jersey: Residency-based Family Medicine outpatient site	Data collection: Women were given two choices: one to receive group care enrolling at the Centering Pregnancy Group (CP) (n=120) or to receive individual standard care (SC) (n=221). Participants completed a baseline survey at the recruitment visit. Follow-up surveys were completed at 3rd trimester prenatal visit (35-40 weeks); and at a 6-8 weeks postpartum or later visit. Surveys collected SED, q…	Sample: 341 participants were included in the final samle. 71.8% were minorities. Characteristics: Participants from CP (n=120) had a mean age of 24.11 years, 73.3% were minorities, 70.8 single and 63.9% with incomes < $20,000 per year. Participants from SC (n=221) had a mean age of 26.60 years, 53.8% single, and 56.8% with income <$ 20,000 per year. Participants from CP were significantly younge…	Control group: Standard of clinic prenatal care Intervention group (Centering pregnancy): Centering Pregnancy is a model of prenatal care that provides education and peer support. It consist of 10 prenatal session lasting 90-20 minutes prenatal sessions and one post partum. Groups were formed every 1 or 2 months. CP groups were facilitated by family physicians, residents, a psychologist with all …	Outcomes: BF continuation postpartum: Not clearly described how it was measured Analyses: Chi square and t-test for group differences Multivariable logistic regression analysis	CP participants 2 times more likely to be BF at the pp visit than those who received the standard of care (OR=2.9,p=0.001).
6	Chapman DJ, Morel K, Bermúdez-Millán A, Young S, Damio G, Pérez-Escamilla R. Breastfeeding education and support trial for overweight and obese women: a randomized trial. Pediatrics. 2013;131(1):e162-e170. doi:10.1542/peds.2012-0688 Conflicts: No conflicts Funding: Partially supported by the Patrick and Catherine Weldon Donaghue Medical Research Foundation and by the National Center on Minority H…	Aim: Assess the impact of a specialized BF peer counselor support service among low-income overweight/obese women on BF exclusivity and duration. Study design: Randomized controlled trial Inclusion criteria: a) Pregnant women planning to BF, b) BMI ≥27.0 (based on medical record of 1st prenatal visit), c) Women ≥18 years old with ≤36 weeks of gestation, d) singleton pregnancy, e) Without medical …	Hartford CT: Prenatal Clinic from a Baby Friendly Hospital	Data collection: 206 women initially recruited and 154 participants still eligible at delivery. Sociodemographic data was collected at recruitment. Intended BF duration and previous BF experience was collected by phone at 36 week of gestation. At 24 hours after delivery, infant feeding and PC contact data was collected from mothers. Labor, delivery, and infant data was collected from medical char…	Sample: Of the 154 participants eligible at delivery. 76 participants were in the Intervention group and 79 participants were assigned to the control group. Characteristics: Intervention group. 80% were Hispanics with a median age of 23, median 12 years of education, 47.9% were married or live with a partner. 88% were WIC participant and 40.8% SNAP recipients, Median pre-pregnancy BMI was 32.0 wi…	Control group:Standard Care that included BF prenatal education, nurses providing routing perinatal BF assistance, and lactation consultant services provided as needed. Mothers were provided with a phone number for assistance with BF questions after discharge. Clients were also provided with optional BF peer counselor home visits during pregnancy (up to 3 visits), in hospital visits to assist wit…	Outcomes: Exclusive BF: Defined as Only breastmilk no water, formula, juice, tea or any other solids/liquids. Assessed during the last 24 hours, past week, and since birth. Any BF: Used both breastmilk and formula calculating BF intensity as the # of breastmilk feedings per day (direct or expressed milk) divided by daily sum of breast milk feeding plus formula sessions. BF intensity: Categorized …	No significant group differences in BF initiation or EBF. At 2 weeks, the intervention group had marginally higher rates of any breastfeeding (93% vs 84%, P = .09) and were providing ≥50% of feedings as breast milk (81% vs 67%, P = .08), compared with controls. Logistic regression results showed that participants from the intervention group at 2 weeks have a higher percentage of any BF (3.76(1.07…
7	Cloutier, M.M, Wiley, J. F., Kuo, C. L., Cornelius, T., Wang, Z., Gorin, A. A. Outcomes of an early childhood obesity prevention program in a low-income community: a pilot, randomized trial. Pediatric Obesity 13, 677–685, November 2018 Conflicts: No conflicts. Funding: National Institutes of Health (NICHD R21 HD073966- A01).	Aim: Assess impact of an early childhood intervention program on breastfeeding, introduction of solids and juice/sugar-sweetened beverages (SSBs), sleep, soothability, TV viewing. Design: Randomized controlled pilot trial Inclusion criteria: a) enrollment in the Nurturing Families Network (NFN), b) English or Spanish-speaking, c) singleton birth > 34 weeks gestation, d) any maternal race/ethnicit…	Hartford, CT: Six low-income neighbor-hoods within served by a Brighter Future Family (BFF) Center that had a NFN program.	Data collection: Baseline (N=47 dyads; 21 control, 26 intervention), 6 months (N=41), and 12 months (N=34; 12 control, 22 intervention) postpartum (attrition rate: 28%) Randomization: Centers paired by socioeconomic and racial/ethnic composition then randomly assigned to conduct either the standard NFN home visiting program (NFN, n = 3) or an enhanced NFN home visiting program (NFN+, n = 3).	Sample: Hispanic (60%), African American (19%), Other (19%), unknown (2%). Characteristics: 77% were single and 53% earning less than $30,000.	Control (Standard NFN curriculum): Weekly 60-min visits for 2 months then biweekly home visits. Curriculum includes: link between child development and parenting, developmental topics (i.e., attachment, discipline, health, nutrition, safety, sleep, transitions/routines, healthy births), family well-being. intervention (NFN +): 8 additional teaching modules with topics on: (a) breastfeeding and pr…	Outcomes: BF initiation Ever BF BF at 6 months BF at 12 months Age of child (in weeks) when BF stopped Analyses: Generalized linear mixed effects models. Binary outcomes were summarized by frequencies and percentages. Effectiveness was assessed using both intent-to-treat and a per-protocol (completer) approach.	No significant impact of intervention on ever BF (76% control vs. 75% intervention) nor no difference between groups in child age in weeks at time at time BF was stopped (24.7 wks intervention vs 8 wks control) Intervention mothers more likely to still be breastfeeding at 6 (50% vs 8%) and 12 months (44% vs 0%) compared to controls.
8	Edmunds LS, Lee FF, Eldridge JD, Sekhobo JP. Outcome Evaluation of the You Can Do It Initiative to Promote Exclusive Breastfeeding Among Women Enrolled in the New York State WIC Program by Race/Ethnicity. J Nutr Educ Behav. 2017;49(7 Suppl 2):S162-S168.e1. doi:10.1016/j.jneb.2017.05.350 Conflicts: No conflicts Funding: No source stated	Aim: Assess the impact of the You Can Do it program on EBF rates among clients of 12 WIC offices in NY state Study Design:Quasi-experimental prospective cohort Inclusion criteria for sites: a) WIC clinics with resources to implement intervention, b) being located in one out of three main NY regions; c) WIC clinics within regions with different levels of EBF performance: low <10% Medium 10 % to 20…	New York: 12 WIC clinics located in 3 regions of the state of NY	Data collection: The study used NYS WIC administrative data to identify eligible WIC participants from the 12 clinics during the baseline enrollment period (September 1, 2013 -January 31, 2014) (n=844) and during the intervention period (n=826) (September 2014-January 2015). In the intervention group, 418 agree to participate at their 1st trimester visit and completed the 26-item Breastfeeding At…	Sample: 668 participants constituted the baseline cohort for the study. 347 were inlcuded in the intervention group (BAPT), and 408 eligible participants declined to participate and were used as a comparation group (non-BAPT). Baseline cohort were 11.1% Non-Hispanic White, 30.7% Non-Hispanic Black, 51.2% Hispanic, and 7.1% other. Characteristics: BAPT group participants compared to non BAPT partc…	Control group (Non-BAPT): Received the usual nutrition and BF counseling that each clinic usually provided Intervention group (BAPT): Based on BAPT results, an individual tailored counseling plan was developed for the 2nd trimester visit based on domain of concern. In the third trimester study participants attended a group class for delivery and hospital stay. At delivery, staff worked with mothe…	Outcome: Everbreastfeeding: How old was this child when he/she was first fed something other than breast milk? Responses were coded as dichotomous indicators of exclusive BF at 7, 30, and 60 days. Analyses:Chi-square/t-test to assess differences among groups. Multiple logistic regression to assess main outcome adjusted for race/ethnicity, education level, mother’s age, parity, and number of educa…	Compared with the non-BAPT cohort, BAPT participants were significantly more likely to be exclusively BF at: 7 days (1.6 95% CI(1.1–2.5) and 30 days 1.6 95%CI (1.0–2.5), but not at 60 days 1.3 95%CI (0.8–2.1). Black women from the BAPT group had significative higher EBF rates at 30 days (p=0.01) and 60 days (p=0.02) compared with black women from the non-BAPT group. Hispanic women from the BAPT g…
9	Edwards, Renee C; Thullen, Matthew J; Korfmacher, Jon; Lantos, John D; Henson, Linda G; Hans, Sydney L Breastfeeding and complementary food: randomized trial of community doula home visiting. Pediatrics / 2013;132 Conflicts: No conflicts Funding: All phases supported by the Maternal and Child Health Bureau Research Program, HRSA, DHHS, grant R40 MC 00203. The intervention implementation was funde…	Aim: Assess the impact of using community doulas to improve BF outcomes among young African American women. Study Design: Randomized controlled trial Inclusion criteria: a) Pregnant women with ≤21 years, b) < 34 weeks of pregnancy, c) planning to deliver at the affiliated hospital. Exclusion criteria: a) Women with planned surgical delivery, b) Planning to move from the area, c) Planning to give …	Local: Community Health Center and a Prenatal Clinic	Data collection: After baseline interview was completed participants were assigned to receive usual prenatal health care services (n=124) or a combination of usual services plus a community doula intervention (n=124; doula group). Participants were followed at birth and 4 months pp. A total of 123 mothers from the control group and 122 from the intervention group were available during delivery, a…	Sample: 248 eligible participants agree to participate and completed baseline interview. 100% of mothers were African American. Characteristics: 93.8% were receiving Medicaid, and 88.7% were primparous, 78% live with partner, mean age 18.3 ±1.7, no significant differences were found among groups.	Control group: Control group only receive standard prenatal education at the clinic, which also included BF education. Intervention group: Participants were assigned to a Doula. Doulas provided BF advocacy and support as well as education on other maternal and child aspects. Doulas conducted weekly prenatal home visits, they were present during labor and delivery, and hospital stay. Doulas also p…	Outcomes: BF initiation: Assessed by number of BF attempts reported by mother and notes from medical chart after discharge. BF duration: Based on mother's 4 month report, it was classified as never, < than 6 weeks, 6 weeks to 4 months, and >4 months. Analyses: Chi squared test analysis were conducted to examine group differences in BF attemps at the hospital, and BF duration.	Attempted breastfeeding: Intervention group: 63.9% (55.3–72.5) vs. Control:49.6% (40.7–58.5) (P = .02) (n=248) 4-month outcomes (n = 221) Breastfeeding duration P = .10 Never Intervention group: 34.3% (25.2–43.3) vs Control: 48.7% (39.4–58.0) 6 weeks Intervention group: 37.0% (27.8–46.2) vs. control: 34.5% (25.7–43.4) 6 wk to 4 mo Intervention group: 20.4% (12.7–28.0) vs. Control: 12.4% (6.3–18.5…
10	Efrat MW, Esparza S, Mendelson SG, Lane CJ. The effect of lactation educators implementing a telephone-based intervention among low-income Hispanics: A randomised trial. Health Educ J. 2015;74(4):424-441. doi:10.1177/0017896914542666 Conflicts: No conflicts Funding: Centers for Medicare and Medicaid Services (Grant Number 1HOCMS330803); USDA/NIFA Hispanic-Serving Institutions (HSI) Education Gran…	Aim: Assess the impact of a BF phone-based intervention delivered by lactation educators on EBF rates among low-income Hispanics Study Design: Randomized controlled trial Inclusion criteria: a) women at 26-34 weeks of pregnancy; b) medicaid recipients; c) self-identify as Hispanic; d) available via telephone; e) not receiving peer counselor services; f) delivering a healthy full term singleton ba…	Los Angeles County, CA Five Community Health Clinics with WIC programs	Data collection: Research assistance collected data by phone from participants during the third trimester. Baseline interview collected sociodemographic data, prior BF intention, prior experience, acculturation level and participation on BF classes. Self-reporting BF status and duration data was collected at 72 hours PP, one, three and six month Recruitment: Pregnant women were randomized to the …	Sample: 220 participants were included in the analyses. Characteristics: Participants from the control group (n=109) had a mean age of 27.1 ±6.3, were enrolled at 29.2 ±2.4 weeks of pregnancy, 96.3% were WIC participants, 43.1% were single. Participants from intervention group (n=111) had a mean age of 27.7±5.8, were enrolled at 29.7±2.5 weeks of pregnancy, 93.7% were WIC participants, 44.1% were…	Control group: Participants received prenatal health education classes including one about BF, plus WIC BF classes, access to a BF helpline, lactation consultant, free breast pumps Intervention: Telephone intervention where participants received the standard services as the control group plus phone calls from a lactation educator for a total of four prenatal telephone calls during the third trime…	Outcomes: Exclusive breastfeeding: Since birth the mother reported only fed breastmilk no water, formula, folk remedies or other foods. Current EBF: not since birth but current EBF. Not EBF: BF mother but have at least once since birth offered water, formula, folk remedies or other food. Not BF: mother no longer reporting putting her baby on her breast for feeding at anytime of the day. EBF durat…	A similar percentage of mothers from both groups BF at the hospital (98%.8 of control group (C), 98.7% of intervention (I)). Mothers from both group also received prenatal classes (C=64% versus I=74.6%)p=0.11 and BF education (C=88.7% versus I=88.7%). No significant differences in BF not exclusive and EBF at 72 hours ppF(C= 60.5% versus I=63.2%) EBF (C=38.2% versus I=36.8%); At 1 month not EBF(C=…
11	Ekambaram M, Irigoyen MM, Paoletti A, Siddiqui I. Impact of a Baby-Friendly-Aligned Pacifier Policy on Pacifier Use at 1 Month of Age. Acad Pediatr. 2019 Sep-Oct;19(7):808-814. doi: 10.1016/j.acap.2019.02.002. Epub 2019 Feb 14. PMID: 30772504. Conflicts: Not specified Funding: Albert Einstein Society Research Grant (AES 16-17; M.E.)	Aim: Evaluate the impact of implementation of a Baby-Friendly-aligned pacifier policy at birth on pacifier use and BF rates at 1 month of age. Study Design: Observational prospective cohort study. Inclusion criteria: all infants admitted to the nursery, which only admitted babies e ≥ 36 weeks, birth weight ≥ 2000 grams, clinically stable, and no major malformations. Exclusion criteria: Infants we…	Philadelphic, Pennsylvania: Academic Hospital serving urban low-income community.	Data collection: Maternal infant data was extracted from medical records: mother's age, ethnicity/race, parity, type of delivery. Obstetrical data included type of delivery, infant data included birth weight, gestational age, and medical conditions. Feeding data included initial feed (breast or formula), feeding in nursery (breast, formula, or both), and feeding at discharge. At one month a 10 mi…	Sample: Pre-intervention group:333 mothers invited to participate, 283 (84.9%) consented; 190 (67.1%) completed one month telephone survey. Postintervention group: 308 mothers invited, 276 (89.6%) consented; 152 (55%) completed one month telephone survey. Participants were mostly African American with public insurance	Pre-implementation group: Before the new Baby-Friendly−aligned pacifier policy into effect in February 2017, all babies received a pacifier on admission to the nursery, regardless of parental feeding intentions. The pacifiers were routinely placed in the bassinets. Post-implementation group: On admission nurses deliver an BF education to mothers who intend to breastfeed, about: 1) avoiding pacifi…	Outcomes: BF rates were collected as secondary outcome. Analyses: Fisher’s exact and chi-square tests (for categorical variables) and independent sample t-test (for continuous variables) to determine if the pre- and post-intervention groups were significantly different from each other.	The post-intervention group had significantly higher rates of EBF on day of discharge: pre-intervention= 40% versus post-intervention 51.3% p =( .04). No significant differences were found for any breastfeeding at one month (pre int.=53.2% versus post int.=53.3%) among groups. No significant differences were found on EBF at one month (pre int.=23.7 % versus post int.=24.3%) among groups.
12	Farr RS, Rahman F, O'Riordan MA, Furman L. Assessing the Feasibility and Effectiveness of Two Prenatal Breastfeeding Intervention Apps in Promoting Postpartum In-Hospital Exclusive Breastfeeding. Breastfeed Med. 2019;14(10):724-730. doi:10.1089/bfm.2019.0053 Conflicts: No conflicts Funding: Mt. Sinai Health Care Foundation, funded project through a Presidential Grant.	Aim: Assess the feasibility and effect of two BF messaging interventions using iPads on prenatal breastfeeding intention and postnatal EBF choice. Study design: Observational/Longitudinal study Inclusion criteria: a) pregnant women ≥18 years old or between 14 to 17 years old with consenting guardian present, b) who had completed BF education provided at 28-32 weeks of pregnancy. Recruitment: Afte…	Cleveland, Ohio: Health clinics at University Hospital Cleveland Medical Center (UHCMC). MacDonald Women’s Hospital (MWH) is a Baby-Friendly Hospital, clinics serving expectant low income mothers mostly AA.	Data collection: During a prenatal visit participants signed an informed consent and completed a pretest survey, which collected socio demographic information, previous BF experience and duration, intended infant feeding mode. Then, mothers received the assigned intervention (Champion or positive messaging), and a post test survey collecting information satisfaction with intervention, infant feed…	Sample: Of the 243 consented, baseline characteristics showed that 93% were African American. Characteristics (Champion intervention): 96.2% were AA, 47.6 % were living with partner, 48% completed HS, mean age 24.4±4.3, gestational age at intervention 32.3 ±5.1. Mean birth weight was 3,163±474. Positive messaging intervention: 90.8 % were AA, 52.2 % were living with partner, 60.6% completed HS, m…	Champion Intervention: Uses a free application (Coffective) that helps mothers identify a supportive BF champion. Positive messaging intervention: Offered BF information with associated pictures using a FAQ format. Researchers were present for the 5-10 minute session. At the end researcher used the teach back method with participants to check for understanding of the intervention. Participants we…	Outcomes: EBF Change in EBF intention based on pre/post test survey. Mother’s original feeding choice with postpartum choice. Data analysis Chi-squared, Fisher’s exaxt test (categorical variables) T-test (continues) were used to compare differences among groups	These two iPad-based prenatal interventions had a significant impact on increased in-hospital EBF among women not planning on EBF. Champion intervention EBF pp (55.5%) versus Positive messaging intervention EBF (63.5%). Among mothers intending to EBF (n=40): - Champion intervention EBF (80%) vs. not EBF (20%) p<0.0001 - Positive messaging intervention EBF (83%) vs. not EBF (17%) p<0.0001 Among mo…
13	Furman L, Matthews L, Davis V, Killpack S, O'Riordan MA. Breast for Success: A Community-Academic Collaboration to Increase Breastfeeding Among High-Risk Mothers in Cleveland. Prog Community Health Partnersh. 2016;10(3):341-353. doi:10.1353/cpr.2016.0041 Conflicts: Not stated Funding: Mt. Sinai Health Care Foundation, Cleveland OH and secondarily by an American Academy of Pediatrics CATCH (Commun…	Aim: Identify the components of a BF intervention that had the highest impact on BF outcomes at 1 month postpartum among AA low-income pregnant women. Study design: Quasi-experimental/observational Inclusion criteria: All pregnant participants enrolled in MomsFirst after June 13, 2011 and with expected due date before April 16, 2013 were included. Pregnant women between 14 to 17 years old enrolle…	City of Cleveland: The Cleveland Department of Public Health MomsFirst Program, Community Endeavors Foundation Healthy Fathering Collaborative of Cleveland.	Data collection: The study collected data during enrollment, home visits and phone calls conducted by Momfirst program staff. Upon enrollment in the program maternal descriptors were collected. CHWs documented lessons and feeding outcomes at each home visit. Lactation counselors documented phone calls and home visits. The program conducts home visits twice monthly from pregnancy through 2 years P…	Sample: 1296 eligible mothers consented with 1000 receiving the intervention. Of that, 602 had outcomes while 398 didn't. Characteristics (Control group): 80% were African American, mean age 22.5 ±5.4, 11.8 % were married, 58. 6% had less than HS education. (Intervention groups) 84.3% were AA, mean age 22.2 ±4.8, 7.4% were married, 52.4% had less than a high school education. Mothers from the int…	No intervention: No documented intervention. Intervention 1 (Curriculum only): Mothers were served by CHW received a curriculum only done at 3 sites by 8 CHW. Intervention 2 (Curriculum + Doula program): Mothers receiving curricullum plus mother having a BF doula support person who receive the lessons with her and assisted postbirth (n=497) done at 3 sites by 10 CHW. Mothers identified a support …	Outcomes: Any BF (assessed at 1 month): Defined as mothers that were offering EBF or both breastmilk and formula. BF intention: Defined as any BF (EBF + BF &Formula); formula only; EBF vs Not EBF. Analyses: Bivariated analysis used to assess group differences Multiple logistic regression used the impact of different interventions. Cofounders were adjusted for in the model.	Total number of modules was significantly associated with any BF at 1 month (OR, 1.12; 95% CI, 1.06-1.18) for each visit; Postpartum home visits were associated with any BF (OR,3.53 (95% CI, 1.99-6.27) and EBF (OR, 2.13; 95% CI, 1.23-3.67). A postpartum call was significantly associated with EBF (OR, 1.79; 95% CI, 1.08-2.96). The odds of BF were increased by receipt of curricula modules (OR, 1.11…
14	Gross RS, Mendelsohn AL, Gross MB, Scheinmann R, Messito MJ. Randomized Controlled Trial of a Primary Care-Based Child Obesity Prevention Intervention on Infant Feeding Practices. J Pediatr. 2016;174:171-177.e2. doi:10.1016/j.jpeds.2016.03.060 Conflicts: No conflicts Funding: National Institute of Food and Agriculture, US Department of Agriculture (2011-68001-30207) and the National Institute of …	Aim: Determine the effects of a child obesity prevention intervention beginning in pregnancy on infant feeding practices in low-income Hispanic families. Study Design:Randomized controlled trial Inclusion criteria:a) ≥ 18 years old, b) Self-identified as Hispanic/ Latina, c) Speaking English/Spanish, d) Having a singleton uncomplicated pregnancy, e) Able to provide phone numbers, f) Intending to …	New York City: Primary care Prenatal/Pediatric Clinic and urban hospital	Data collection: After consenting, baseline data collection was collected at two prenatal visits. Randomization was conducted and one group was assigned to the Starting Early Intervention and other to the control group. 3 month follow-up assessment was conducted by phone. 533 women were recruited. 221 mother from intervention group completed 3 months follow up and 235 from the control group. Rand…	Sample: 533 Hispanic women were randomly allocated to either a Starting Early Intervention (n=266) or to a control group (n=266), Characteristics: Intervention group Mean age is 28.5±6 years old, 37.6% with less than HS education, 21% U.S. born, infant birth weight 3.35 ± .45. Control group Mean age is 27.9 ±5.8 years old, 28.8% with less than HS education, 19.1% U.S. born, infant mean BW 3.39±.4…	Control group: included standard visits with resident obstetrician or nurse midwife, one visit with a nutritionist and group childbirth and BF classes offered to all women. Interventiong group: Starting Early intervention targets Hispanic families from pregnancy to 3 years of age of the child. Delivered by Bilingual Registered Dietitians who are Certified Lactation Counselors. It consists of 15 I…	Outcomes Feeding mode determined at the hospital, after discharge, and at 3 months pp. EBF: defined as BF only BF intensity was categorized as low <20%; Medium 20-80% High >80% Analyses: T-test and chi square to assess differences among groups	Intervention group had higher EBF based on 24-h recall (42.7% vs. 33.0%) p=0.04. More intervention mother were more likely to be EBF (odds ratio (OR) 1.61, 95% (CI) 1.07–2.44) at 3 months. The intervention group reported a higher percentage of breastfeeding vs. formula feeding per day (mean (SD) 67.7 (39.3) vs. 59.7 (39.7), p=.03. The intervention group reported higher BF intensity (67.7% vs. 59.…
15	Gross SM, Resnik AK, Nanda JP, et al. Early postpartum: a critical period in setting the path for breastfeeding success. Breastfeed Med. 2011;6(6):407-412. doi:10.1089/bfm.2010.0089 Conflicts: No conflicts Funding: Maryland WIC Program	Aim: Identify critical periods for BF support among WIC participants receiving BF support. Assess the effect of time of certification in local WIC agencies and BF patterns. Study Design: Observational retrospective Eligibility criteria: WIC certification data from January 1 and December 31, 2007.	Maryland: WIC Program administrative database	Data collection: WIC electronic information system was used to collect demographic, financial, health and nutrition characteristic of WIC enrollees (pregnant, postpartum women and children under 5 years of age). For newborns, infant feeding data is collected at time of certification as EBF, partial BF or only formula feeding. Study data only focused on the period from birth to infant’s certificat…	Sample: A total of 33, 582 infants were certified during the time period of the study. Characteristics: Mean maternal age was 25.55 ± 5.89 years. Infant’s ethnicity/race was 50.5% AA, 23.8% Hispanics, 22.1 Whites. Mean birthweight 3,192.74±597.21 g. 15,891 received BF PC services; 7,863 services from a IBCL, and 10,028 only WIC standard care.	Three BF support comparison groups: Control group (Maryland WIC Standard Care (SC)): Agencies that only have WIC staff trained to provide prenatal and postnatal breastfeeding information Intervention 1 (Standard care + Lactation Consultants (LC)): Agencies that offer this service which is usually provided based on mother’s request when having a BF problem. Intervention 2 (Standard care + Peer Cou…	Outcomes: Infant age at certification Infant BF status and duration BF initiation, exclusive, partial, duration (not clearly defined) Analysis: Frequency distribution analysis were conducted and demographic variables were crosstabulated with breastfeeding rates at certification	55.7% of the infants initiated BF but only 30.4% were still BF at time of certification. 25.3% had been breastfed but had stopped before certification in WIC, 44.3% never breastfed. 43.2% of the infants were certified at 2 weeks At certification, BF initiation rate was higher for the PC group compared with the LC and SC groups (61.6% vs. 54.4% and 47.6%, respectively; p < 0.001). Participants in …
16	Hans SL, Edwards RC, Zhang Y. Randomized Controlled Trial of Doula-Home-Visiting Services: Impact on Maternal and Infant Health [published correction appears in Matern Child Health J. 2018 Aug 20;:]. Matern Child Health J. 2018;22(Suppl 1):105-113. doi:10.1007/s10995-018-2537-7 Conflits: No conflicts Funding: Award D89MC23146 from the MIECHV competitive grant program from the Health Resources and…	Aims:Examine the impact of a doula home visiting services with a case manager only services among young low-income pregnant women on maternal and child health outcomes at 3 months. Study Design: Randomized controlled trial Inclusion criteria: a) Mothers between 14 to <26 years old, b) <34 weeks of gestation, c) Living in the area covered for services for the agency, d) planning to remain in the a…	Illinois:4 community agencies located in poor neighborhoods offering state funded home visiting programs to young low-income mothers	Data collection: After consenting, staff applied a 2-hr structured baseline interview collecting sociodemographic, pregnancy, family support, and mental health data. Mothers were interviewed at 37 weeks of pregnancy, 3 weeks pp and 3 months pp. Post-partum surveys collected data about doula/home visitor contacts, education received, birth outcomes, breastfeeding, mental health, car seat use. Inte…	Sample: Of the 312 enrolled, 156 were in each group (control and intervention). Characteristics (Control group): Mean age of 18.3 ±1.6 years; 46.2% were AA, 35.9% Hispanics, 8.3% White 9.6%, Other; 87.8% were WIC participants and 90.8% had public insurance. (Intervention group): Mean age of 18.5 ±2.0 years; 43.6% were AA, 39.1% Hispanics, 8.3% White, 9.0% Other; 84.0% were WIC participants and 91…	Control group: Mothers were given information about case management providers in their communities, and case managers were also given mother’s information. Case managers meet with mothers once during pregnancy and at least one postpartum. Case managers conducted screening for family basic needs, domestic violence, depression, substance abuse. Meeting could be at home or at their case worker offic…	Outcomes: BF initiation: Defined as breastfeeding at least through the hospital stay BF duration: Not defined. Analyses: T-test and Chi square were used to assess differences between groups. Logistic regression was used to examine the impact of the doula-home visiting intervention on outcomes at 37 weeks, 3 weeks and 3 month pp. Program sites and differences among maternal characteristic between …	Mothers in the intervention group were more likely to initiate BF at the hospital (OR 1.67, 95% CI 0.91-3.03). There was no statistically significant differences between groups in breastfeeding at 3 months (OR 0.85, 95%CI 0.45-1.60)
17	Harari N, Rosenthal MS, Bozzi V, et al. Feasibility and acceptability of a text message intervention used as an adjunct tool by WIC breastfeeding peer counsellors: The LATCH pilot. Matern Child Nutr. 2018;14(1):e12488. doi:10.1111/mcn.12488. Conflicts: No conflicts Funding: Yale School of Medicine Dean’s Office	Aim: Improve BF rates among WIC mothers through a text message intervention Study Design: RCT pilot study Inclusion criteria: a) pregnant women planning to BF baby; b) unlimited text phone message plan c) English or Spanish speaking; d) having a full-term baby (>37 weeks). Exclusion criteria: a) baby born before 37 weeks, b) infant admitted to neonatal intensive unit, c) medical problems affectin…	New Haven, CT: WIC programs at 2 sites: Hospital based primary care and a federally qualified community health center	Data collection: A total of 58 women were randomized into intervention group (n=32) or control group (n=26) of whom 30 women from intervention completed 2 week survey and 22 control group women completed 2 week survey. Women completed an intake and 2 week survey. Randomization: Eligible participants were randomly assigned in a ratio 1:1 to either a control arm (PC BF support with no texting) or a…	Sample: Of the 52 participants that completed the full study, 75% were Hispanic, 17% African American, and 6% White. Characteristics: Participants' mean age was 26 years. The two groups had similar clinical and demographic characteristics.	Control group: Only received WIC BF peer counselor services without texting. Intervention group: Received personalized text messages in addition to BF peer counselor services. Text were sent out regularly during pregnancy and postpartum period. The conceptual model for the development of these text messages was based on the theory of planned behavior. Text were two ways but PC were only available…	Outcome: Exclusive breastfeeding at 2 weeks postpartum Defined as the intake of only breastmilk in prior 48 hours-no solids, no water or no liquid (WIC definition)	EBF rate at 2 weeks postpartum among groups was not significant, but it was higher (50%) when compared with controls (31.8%) p = .197, (OR 2.14; 0.68–6.75). Intervention Mothers were more likely to meet BF goals than mothers in the control group, 96.1% versus 73.6%, p = .06, OR 8.93 (0.95–84.25)
18	Harris-Luna ML, Badr LK. Pragmatic Trial to Evaluate the Effect of a Promotora Telephone Intervention on the Duration of Breastfeeding. J Obstet Gynecol Neonatal Nurs. 2018;47(6):738-748. doi:10.1016/j.jogn.2018. Conflicts: No conflicts Funding: Not stated	Aim: Evaluate the effect of a telephone intervention delivered by promotoras on EBF and BF duration. Study Design:Pragmatic trial/RCT Inclusion criteria: a) Hispanic women speaking English or Spanish, b) intended to breastfeed their babies, c) between 18 to 45 years old, d) had at least 28 weeks of pregnancy with no major complications. Exclusion criteria: a) babies with malformation or medical c…	Southern California: two obstetric clinics affiliated with a community medical center	Data collection: After consenting, a baseline survey was applied by first author, who is bilingual, face to face at the clinic in a private room. The survey collected sociodemographic, acculturation, and BF self-efficacy information. Participants were assigned to control or intervention group based on the order that they registered at the clinic. The first participant was assigned to control grou…	Sample: 61 participants were recruited (30 in the control group, 31 in the intervention group) Characteristics (Control group): Mean age of 29.30 ±6.78 years, 33% with incomes <$20,000 per year, 53% single, 40% prior BF experience. (Intervention group): Mean age of 26.36 ±5.20 years, 54% with incomes <$20,000 per year, 45.2% single, 40% prior BF experience.	Control group: Received standard BF support provided by the clinic which consisted on group BF class and BF support group after discharge. Intervention group: Received BF support via telephone delivered by promotoras. They provided weekly BF support the first 4 weeks pp and then biweekly up to 12 weeks pp. Promotoras also provided referrals to a lactation consultan as needed, BF resources in the …	Outcomes: EBF at 12 weeks after birth: Defined as an infant receiving only breast milk from breast, bottle or cup. BF duration: The number of days the infant continued to breastfeed. Any BF at 12 weeks: Analyses: T-test and Chi-square bivariate analyses were used to examine differences between the control group and the intervention group. Odds ratios were used to assess the differences between gr…	At 12 weeks postpartum, 45% of participants in the intervention group were EBF compared with 13% in the control group (OR=3.39, 95% confidence interval [CI] [1.01, 11.46], p = .04). 75% of participants in the intervention group continued to breastfeed their infants for 62.24± 10.22 days versus 66% participants in the control group who continued to breastfeed for 48.45± 9.45 days (p < .01). Factor…
19	Hawkins SS, Stern AD, Gillman MW. Do state breastfeeding laws in the USA promote breast feeding?. J Epidemiol Community Health. 2013;67(3):250-256. doi:10.1136/jech-2012-201619. Conflicts: No conflicts Funding: NIH— NICHD K99HD068506 (Dr. Hawkins), K24 HL060841 (Dr. Gillman), T32-AG000186 from the National Bureau of Economic Research (Ms. Stern)	Aim: Assess the impact of state BF laws on BF initiation and duration plus identify disparities in these infant feeding practices. Study design: Quasi-experimental Exclusion criteria: Mothers with missing data for breastfeeding initiation, race/ethnicity, age, education	National: Pregnancy Risk Assessment Monitoring System (PRAMS) 2000 and 2008 data.	Data collection: PRAMS selected a random sample of mothers at 4 month postpartum, oversampling at higher risk for adverse pregnancy outcomes. Initial surveys (linked to infants' birth certificates) were sent by mail and followed up by phone calls. Socio-demographic characteristic were taken from infant birth certificates: mothers reported race/ethnicity, years of education, marital status , numbe…	Sample: 326,263 mothers from 32 states in the US had weighted data for BF initiation and 319,341 mothers had available BF duration data. Characteristics: Mothers excluded from analysis due to missing informationwere more likely to be minority women, younger and witth less education (p<0.01)	Exposure: BF laws (Y/N): 1)Employers had to provide breaktime and private space for BF to employees. 2) BF is permitted in any public or private location. Based on the law’s effective date each mother was coded if a law was effective 6 months prior delivery between 2000 and 2008. 7 out of 32 states collecting PRAMS data had laws requiring to provide breaktime and private space for BF, and 11 stat…	Outcomes: BF Initiation: If mother had ever breastfed or pump breastmilk to fed their baby. (Y/N) BF duration: If they were still BF their baby (Y/N). If no, how long they breastfed their baby (directly or using a pump) (months or weeks). Analyses: Used 4 differences-in-differences models to examine breastfeeding status before and after the institution of laws between 2000 and 2008: (model 1) exa…	Across states ever BF increased from 2000 to 2008 (69.4% vs 78%) and duration improved (56.3% vs 64.9% of mothers BF for at least 4 week). Black mothers had the lowest BF initiation and duration during this period. BF initiation was higher in states with laws providing break time and private space for breastfeeding employees after the law was implemented (p=0.01), particularly among Hispanic moth…
20	Hopkinson J; Konefal Gallagher M. Assignment to a hospital-based breastfeeding clinic and exclusive breastfeeding among immigrant Hispanic mothers: a randomized, controlled trial. Journal of human lactation : official journal of International Lactation Consultant Association / 2009;25(3):287-96 United States 2009 / Conflicts: Not stated Funding: American Association of Medical Colleges; United St…	Aim: Determine if assigned mixed feeders to a BF clinic within 1 week pp will increase EBF among mothers not EBF their babies. Design: Randomized controlled trial Eligible criteria: a) Mothers that were mixing feeding at the hospital with low risk infants, b) had telephones, c) access to transportation. Exclusion criteria: a) Infant with hyperbilirubinemia, b) <37 weeks of gestation at birth, c) …	Houston, Texas: A community BF clinic within a community hospital in serving primarily immigrant Hispanic population.	Data collection: Group assignment was done after consent. Baseline characteristic were collected by a survey applied after group assignment. Infant feeding data collected was confirmed with clinical records. 4 week telephone survey was conducted as a follow-up. Mothers from the intervention group were schedule for a BF visit at the clinic and mothers from the control group were given the phone nu…	Sample: At baseline, 525 women were surveyed. 467 were analyzed at followup. Characteristics (Intervention group): At baseline, only 2.74% of these mothers were born in U.S, mean age 26.76 ±5.41. (Control group): 1.12% were born in the U.S., mean age 27.07 ±5.39 years. Mothers in the intervention group were taller, used English slightly more often, were more likely to have had an unplanned C-sect…	Control (Routine care): Consisted of 4 hours or more of mother and infant separation after delivery, bedside BF assistance before discharge, and free formula discharge packs. Infants at high risk for hyperbilirubinemia had a follow up visit at 3 to 5 days and screened for medical and BF problems. Both high and low risk mothers received a phone number for the BF clinic and WIC office with call if …	Outcomes Exclusive breastfeeding: defined as infant intake of breast milk alone with or without medications and vitamins. Infants consuming water, tea, formula, or any other liquid or solid more than 2 times per week were not included in exclusive breastfeeding group even if they did not receive supplements in the previous 24 hours. Analyses: Univariate relationships (Student’s t test, a test for…	Mothers in the intervention group were more likely to be exclusively breastfeeding at 4 weeks than were mothers in the control group (16.8% vs 10.4%; unadjusted OR 1.68; 95% CI, 1.06-2.30). After controlling for potential confounding (acculturation, type of delivery, and social support), mothers of the intervention group were almost twice as likely to be exclusively breastfeeding as were members …
21	Howell EA, Bodnar-Deren S, Balbierz A, Parides M, Bickell N. An intervention to extend breastfeeding among black and Latina mothers after delivery. Am J Obstet Gynecol. 2014;210(3):239.e1-239.e2395. doi:10.1016/j.ajog.2013.11.028 Conflicts: No conflicts Funding: National Institute on Minority Health and Health Disparities (5P60MD000270-10) and the National Institute of Mental Health (5R01MH77683-…	Aim: Assess the impact of a behavioral educational BF intervention on BF duration. Study design: Randomized clinical trial Selection criteria: a) Self identified as Black/ AA or Latina/Hispanic women, b) ≥18 years old, c) Infants >2500 grams, d) Apgar ≥7, e) Spoke English or Spanish, f) Had a working telephone. Recruitment: Mothers recruited at their post-partum hospital stay by a bilingual resea…	New York City: Hospital	Data collection: At the birthing hospital, after consenting a 20 minute baseline survey was applied to mothers. Participants were randomized to the intervention and control group. Follow-up interviews were conducted by phone by bilingual interviewers blinded to the intervention at 3 weeks, 3 and 6 months PP. Randomization: Participants were assigned a number between 1 to 20 in order of delivery d…	Sample: 540 mothers were recruited for the study (270 women intervention group, 270 to the control group). 38% were black and 62% were Latina. Characteristics: The overall mean age of enrolled participants was 28 (range 18–46); Thirty-six percent of participants were foreign born, 21% were primarily Spanish speaking and 63% had Medicaid insurance. Participants in both group had similar sociodemog…	Control group: An enhanced usual care that received routine pp hospital education and at 2 week pp. Intervention group: 2 step behavioral intervention to educate mother about pp symptoms and experiences. The first step took place at the hospital and it was 15 minutes reviewing a pamphlet and summary tips about BF, breast/nipple pain, c-section pain, episiotomy pain, depressives symptoms among oth…	Outcomes: BF status and duration At each interview mothers were asked if they were currently BF their infant. If they said no, they were asked for how long they BF their infant (in weeks). Mothers were asked at EBF status 6 months. Analyses: Bivariate analysis chi square test and t-test conducted to assess differences among groups. Intention to treat analysis examined BF duration in weeks. Kaplan…	Median breastfeeding duration was 12.0 weeks for the intervention group and 6.5 weeks for women in the control group. Mothers in the intervention group were less likely to quit breastfeeding over the six-month period (hazard ratio of 0.79; 95% CI 0.65–0.97). There was no statistically significant difference in exclusive breastfeeding at six-months.
22	Jung S, Nobari TZ, Whaley SE. Breastfeeding Outcomes Among WIC-Participating Infants and Their Relationships to Baby-Friendly Hospital Practices. Breastfeeding Medicine.Jul 2019.424-431.http://doi.org/10.1089/bfm.2019.0004 Conflicts: No conflicts Funding: Research Partnership with First 5 LA (a child advocacy and grant-making organization created by California voters to invest Proposition 10 toba…	Aim: Examine changes in Baby-Friendly hospital practices, breastfeeding outcomes, and their relationships with Baby-Friendly hospital status among WIC-enrolled children in LAC. Study design: Observational /Cross-sectional Eligible criteria for surveys: a) Ability to speak English or Spanish, b) Being enrolled in the WIC program, c) If more than one child is a WIC recipient, only data from the you…	LA County:WIC triennial cross-sectional Survey (2008-2017)	Data collection: The LAC WIC Survey is a computer assisted telephone interviewing system that randomly samples about 5,000 to 6,000 WIC families living in LAC. Data for this study came from the 2008, 2011, 2014 and 2017 surveys. Up to 8 telephone attempts were made to reach and interview eligible participants. Only data with no missing information on any potential cofounders was included	Sample: Data from 2008 through 2017 included 6,449 eligible clients. (2008= 1,451; 2011=1,723; 2014=1,699; 2017=1,576). Characteristics: Children’s mean (standard deviation) age was 14.2 (6.4) months and 50% were female. About three-quarters of children had mothers who were Hispanic (74%), 67% had mothers with at least a high school education, and 68% lived with both parents.	Exposure: Three hospital practices assessed for exposure: -The child was fed only human milk at the hospital -Hospital staff gave formula to take home -The hospital gave a telephone number to call for help with BF	Outcomes: Any BF: Calculated by using the child’s age when the mother stopped BF child. Exclusive breastfeeding: Defined as child only consuming human milk without any supplemental food or drink. Determined by age at which the child was given anything besides human milk. EBF and any BF duration was reported at 1,3, and 6 months Analyses: Multivariated logistic analysis were conducted. The indepen…	The percentage of children born in a BFH (designated or in process) was significantly higher in 2017 versus 2014 (75.4% vs. 63.6%) p<0.001). Any BF (93.8% vs. 84%) and EBF at 1 month (41.5 % vs 30.9%) were significantly higher in 2017 versus 2014, respectively. For any and exclusive breastfeeding outcomes, the odds of an infant being breastfed were significantly higher when the infant’s mother re…
23	Kao JC, Johnson JE, Todorova R, Zlotnick C. The Positive Effect of a Group Intervention to Reduce Postpartum Depression on Breastfeeding Outcomes in Low-Income Women. Int J Group Psychother. 2015;65(3):445-458. Conflicts: Caron Zlotnick was provided medication from Pfizer for a separate NIH-funded study on treatment of postpartum depression. Funding: NIMH grant #5R01MH71766 to Caron Zlotnick.	Aim: The present study, a secondary analysis, examined whether a group psychoeducational intervention called the ROSE (Reach Out, Stand strong, Essentials for new mothers) Program would positively affect breastfeeding initiation and/or duration among postpartum women on public assistance. Study design: Randomized controlled trial Selection Criteria: a) pregnant women receiving public assistance 2…	Northeast:Inner-City Hospital in the Northeast	Data collection: Data collection was conducted at intake, after completing the group sessions, 2 week pp and 3 month pp. Randomization: Urn randomization was performed to stratify the sample to ensure comparability for previous episodes of depression.	Sample: A total of 99 participants were eligible and agreed to participate (53 intervention; 46 control). 44.4% Hispanics, 14.1% AA, 28 % Caucasian. Characteristics: 53.5% were single, 67.7 had HS, Mean age 22.4 ±4.4 years old. No significant differences in demographic or clinical variables were found among groups. Mean session attended was 2.0 ±2.0 (mode=5).	Control: Standard care does not included depression assessment or mental health groups, but it included optional breastfeeding, and parenting classes. 2 nurses with training in interpersonal psychotherapy (IPT) were the group leader facilitating the groups. Intervention: Reach out, Stand strong, Essentials for new mothers (ROSE) consisted of teaching participants the importance of self-care and a…	Outcomes: BF initiation: Differences in BF initiation between groups. BF duration: Assessed among those initiating BF among the groups. Analyses: Logistic regression was used to predict BF initiation Mann-Whitney test used to compare BF duration among groups. No covariates were used in analysis since no group differences were found	There were no differences among BF initiation between control or intervention group (56% vs 62%). Among women who initiated BF, the median BF duration was higher in the intervention group (54 days vs 21 days for the control group). At 3 months, more intervention mothers were still BF 32% compared with control (16%). During the first week postpartum, 40% of the mothers on the control group stopped…
24	Kapinos KA, Bullinger L, Gurley-Calvez T. Lactation Support Services and Breastfeeding Initiation: Evidence from the Affordable Care Act. Health Serv Res. 2017;52(6):2175-2196. doi:10.1111/1475-6773.12598 Conflicts: No conflicts Funding: Grant R40MC28305, MCH Research Program, from the Maternal and Child 2190 HSR: Health Services Research 52:6, Part I (December 2017) Health Bureau (Title V, Socia…	Aim: Examine the effect of mandated coverage of lactation support services under the Affordable Care Act on breastfeeding behaviors. Study Design: Observational/cross-sectional data Inclusion criteria:2009-2014 National Vital Statistics System (NVSS) data from 2009 to 2014 with complete infant feeding at the hospital as well as sociodemographic and infant birth data	National: Census of U.S. births included in the NVSS from 2009 to 2014.	Data collection: Birth certificate data from NVSS was used to examine the effect of 2012 Affordable Care Act (ACA) mandate for BF support services on BF initiation across years among user of private and public insurance, across race/ethnicities.	Sample: 17,975,231 births from 2009 to 2014 were included Characteristics:Mean age 27.97 ±6.03 - Race/ethnicity: 33.42% Hispanic ethnicity, 77.04% White, 15.72% Black, 0.99% American Indian, 6.47% Pacific Islanders. - 96.49% singleton pregnancies - 38.6 ±3.18 weeks of gestation - 33.21% C-sections. - 8,698,072 covered by Medicaid - 9,287,512 covered by private insurance	Control group: Private insurance Intervention/exposure: Other categories of health insurance including Medicaid	Outcome: BF initiation: dichotomized (Y/N) Analyses: A regression-adjusted model for each year by type of insurance private or Medicaid adjusted by socio-demographic and medical variables was used. The effect of ACA on vulnerable population was used with a regression model comparing BF initiation rates in 2013 and 2014 versus 2009 by vulnerable populations.	Black/African American mothers were 1- 2 percentage points more likely to initiate breastfeeding than white mothers are after the ACA mandate. American Indian/Alaskan Native mothers were about 1 percentage point more likely to respond to the mandate relative to white mothers.
25	Karanja N, Lutz T, Ritenbaugh C, et al. The TOTS community intervention to prevent overweight in American Indian toddlers beginning at birth: a feasibility and efficacy study. J Community Health. 2010;35(6):667-675. doi:10.1007/s10900-010-9270-5 Conflicts: Not stated Funding: NIH Grants # 1S056M64122, 1S066M074086 and U01 HL081624	Aim: Conduct a community-wide intervention to Increase BF duration and initiation and limit the intake of sugary drinks among infant and toddlers. Study design: Pre post test quasi-experimental Inclusion criteria Recruitment: Pregnant women and their families belonging to the three AI tribes members of the Northwest Portland Area Indian Health board (NPAIHB) , which is within the area Indian Heal…	Portland, Oregon: Three American Indian/Alaskan Native (AI/AN) tribesfrom Indian Health Services.	Data collection: The Toddler overweight and tooth day prevention study (TOTS) was a community-based study. The study used a pre- test equivalent sample from a CDC and PEDNSS cohort of AI/AN children born 2 years before intervention collected. National PedNSS data was used to compare BF initiation rates using data for AI/AN. In the post sample, BF information was obtained from WIC records and mate…	Sample: A total of 205 mother and infant participated in the study and 178 completed the study. Characteristics: Mean age of participants was 25 years old ± 5.8 and baby’s average birth weight 3.28 ±0.57	TOTS implemented two interventions: Community wide intervention:Consisting mostly in a media campaign to reduce sugary drinks and BF promotion messages providing a BF phone number and resources were provided at WIC and Health Clinics. Community wide intervention with an added family-based component: Consisted of 8 home visits clusters delivered by CHW. Each visit cluster could have up to 3 contac…	Outcomes: Breastfeeding status: Defined as any form of BF based on WHO definition. BF initiation BF 6 months BF 12 months Analyses: Bivariate analyses were generated.	BF rates during the first year were higher at initiation and 6 months compared with the national AI rates. 74% versus 60% for initiation. 38% vs 23% at 6 months. However, they were at a similar level at 12 months 17% vs 17%.
26	Kozhimannil KB, Attanasio LB, Hardeman RR, O'Brien M. Doula care supports near-universal breastfeeding initiation among diverse, low-income women. J Midwifery Womens Health. 2013;58(4):378-382. Conflicts: No conflicts Funding: Building Interdisciplinary Research Careers in Women’s Health Grant (K12HD055887) from the Eunice Kennedy Shriver National Institutes of Child Health and Human Development …	Aim: Document whether doula support is associated with breastfeeding initiation rates in a vulnerable diverse population of low-income Medicaid recipients women. Study design: Observational/cross-sectional/retrospective Eligibility criteria: Low income women with Medicaid coverage for childbirth with a singleton pregnancy.	Minnesota: State PRAMS data and a data set from a Minnesota based agency that provides doula services to low-income women.	Two data sources: Minnesota Pregnancy Risk Assessment Monitoring System (PRAMS) data from 2009 (70% response rate) and 2010 (66% response rate) weighted sample size for Medicaid -covered birth 2009 & 2010 (n=51,721). De-identified administrative data from Everyday Miracles agency for births collected between January 1, 2010 through April 30, 2012 who received doula care (n=1,069).	Sample: PRAMS sample included 51,721 and the agency data included 1,068 participants. Characteristics: The distribution of race and ethnicity in the study samples were different. PRAMS data:57.8% White; 18.2% AA; 14.5% Hispanic; Asian 0.5%; 14.5 AI; 5.8% other. Doula support clients: 10.1% white; 46.6% AA; 36.5% Hispanic; 5.5% Asian; 1.0 %AI; 0.3% other.	Exposure: Doula care vs no doula care The data set included pregnant women with Medicaid coverage receiving Doula services from a non-profit organization (Everyday Miracles), which provides perinatal education and doula services to low-income women. Women were referred through a Medicaid Managed Care organization. Doula services included prenatal education, labor support, postpartum visit, and br…	Outcomes: BF initiation (PRAMS): Based on women's self-report to the question: "Did you ever breastfeed or pump breast milk to feed your baby, even for a short period of time?" BF initiation (Doula services): Based on childbirth report documentation prepared by Doulas. Analyses: Breastfeeding initiation rates (and 95% confidence intervals) were calculated among Minnesota Medicaid beneficiaries wh…	97.9% of women who had doula-supported births initiated BF compared to 80.8% of the Medicaid population with no doula services. 92.7% of African-American women with doula support initiated BF compared to 70.3% of AA general Medicaid population.
27	Langellier BA, Chaparro MP, Wang MC, Koleilat M, Whaley SE. The new food package and breastfeeding outcomes among women, infants, and children participants in Los Angeles County. Am J Public Health. 2014;104 Suppl 1(Suppl 1):S112-S118. doi:10.2105/AJPH.2013.301330 Conflicts: Not available Funding: First 5 LA.	Aim: Assess the effect of the new 2009 Special Supplemental Nutrition Program for Women, Infants, and Children (WIC) food package on BF outcomes among a predominately Latina sample of WIC participants. Study design: Observational Pre-post Inclusion criteria:a) Los Angeles county data from 2005,2008 and 2011; b) a child enrolled in WIC; c) biological mother; d) no missing answers on the main varia…	LA County, CA: WIC data collected during 2005, 2008, and 2011	Data collection: A random sample of WIC participants from LA County from January of each year were contacted (2005,2008, and 2011). A telephone survey lasting between 20-25 minutes was conducted by an independent public opinion research organization using computer-assisted telephone dialing. Up to 8 attempts were made to reach eligible participants. They were mailed a $10 gift card after completi…	Sample: 5524 participants from all surveys were included. Population was predominantly Latinas: 2005 (84.9%) compared with 2011 (80%) (p<0.001). Characteristics: Compared with 2005 and 2008 mothers in 2011 were more likely to have HS (30.4% vs 26.1%) (p<0.001), to be born in US (50.1 vs. 32.9) p<0.001, and speak English (50.1% vs. 32.9%), p<0.001. A higher percentage of mother in 2011 intended to…	Control: Participants who had the old WIC package (2005 and 2008 surveys) Exposure: Particpants who had the new Food Package (2011)	BF initiation BF duration at 3 months BF duration at 6 months. Analyses: Multi-variated logistic regression was used. Socioeconomic demographic variables, prenatal BF intention, in-hospital practices, including receiving formula at discharge were included as covariates. BF outcomes were run only on children that were as old or older than the BF question.	Breastfeeding initiation increased from 87% in 2005 and 2008 to 93% in 2011 (P < .001). In 2005 11% of participants EBF for 3 months, and 14% in 2008 compared with 22% of participants in 2011 (p < .001). EBF at 6 months was 5% (2005) compared with 12% in 2011 (p<.001). Participants who received the new food package had 2.2 times the odds of initiating breastfeeding (P < .001), 1.7 times the odds …
28	Leruth C, Goodman J, Bragg B, Gray D. A Multilevel Approach to Breastfeeding Promotion: Using Healthy Start to Deliver Individual Support and Drive Collective Impact. Matern Child Health J. 2017;21(Suppl 1):4-10. doi:10.1007/s10995-017-2371-3 Conflicts: No conflicts Funding:Health Resources and Services Administration (HRSA) of the U.S. Department of Health and Human Services (HHS) under the gran…	Aim: Assess the effect of a Healthy Start Program (after incorporating a BF support model) on BF initiation and duration among pregnant and postpartum clients Study Design: Observational/cross-sectional repeated data Inclusion criteria: Only public data from participants with no missing BF initiation or duration data Recruitment: Not needed because public database was used	Chicago, Illinois: Westside Healthy Start Program (WHS) lead by a Federal Qualify Health Center	Data collection: In May 2015 WHS began collecting program’s service data using REDCap, a secure web-based data collection system, across program sites. Certified Lactation Counselors also kept on a spreadsheet online hospital round data. WHS participants signed a consent form to participate in the program and those that also agreed to include their data on public reports were part of this analysi…	Sample: At baseline, data was from 651 women enrolled in WHS in 2015. Some women fell into more than one group over time, thus the final sample was: 453 were pregnant women, 280 delivered a live birth, 108 reached 6 months). Characteristics: Most participants were non-Hispanic, African American women younger than 25 years old. Of those that reached 6 months, 49.2% of the women were between 18-24 …	Exposure: WHS BF model includes individual home or office based services providing prenatal BF education and counseling from pregnancy to 6 months postpartum delivered by a Certified Lactation Counselor. They also conduct hospital rounds. BFC post-partum contacts happen weekly during the first 3 week pp, bi-weekly from 1-3 months, and monthly from 4 to 6 months. Most post-partum contacts are cond…	Outcomes BF intention of pregnant women receiving visits from BFC during 3rd trimester: %BF initiation among women receiving services from WHS services in 2015. %BF Initiation among women delivering at partners hospitals where healthy start staff do rounds in 2015 vs 2013 data before BF rounds implemented BF duration of women receiving postpartum visit from a BFC from WHS at 6 months. Analyses: D…	67% of women delivering a live birth initiated BF in 2015, which was higher than 2013 before BF program implementation (58.5%) Women delivering at partner hospitals (n=2667) where BF rounds were conducted reported 65.1% of BF initiation. At 6 months, only 10.5% were still BF, which was higher than pre-program implementation data from 2013 (6.5%) when only 10.5% were still BF.
29	Lewkowitz AK, López JD, Stein RI, et al. Effect of a Home-Based Lifestyle Intervention on Breastfeeding Initiation Among Socioeconomically Disadvantaged African American Women with Overweight or Obesity. Breastfeed Med. 2018;13(6):418-425. doi:10.1089/bfm.2018.0006 Conflicts: No conflicts Funding: National Institutes of Health grants DK094416, DK56341 (Nutrition Obesity Research Center), DK092950…	Aim: Test if a home-based lifestyle intervention impacts BF initiation rates among AA women with overweight and obesity. Study design: Quasi-experimental (secondary analysis from an RCT) Inclusion criteria: a) must have been enrolled in the primary RCT Parent's trial (AA, 18-45 yrsold, BMI 25-45, singleton pregnancy, medicaid recipient), b) deliver a liveborn neonate within the last 6-12 months, …	St. Louis, Missouri: Single university-based tertiary care institution	Data collection: Secondary analysis of an RCT with 118 women eligible to participate. They were randomly assigned to either the intervention group (PAT+) (n=59) or control group (PAT) (n=59). Randomization: A 1:1 allocation to the control or intervention group.	Sample: 118 women were analyzed. Characteristics: Participants from the intervention and control group have similar sociodemographic and medical characteristics.	Control (PAT): Received visits by a trained parent educator conducting 1-hour home visits every other week during pregnancy. Curriculum focused on development -centered parenting support and education using a family strength-based approach. Intervention (PAT+): Received visits by a trained parent educator conducting 1-hour home visits every other week during pregnancy. Received the same curriculu…	Outcomes: Breastfeeding initiation: Was self- reported by participants with no validation of medical records Analyses: Continuous variables were compared by using the Student’s t-test or Mann–Whitney U test, as appropriate. Categorical variables were compared by using the w2 or Fisher’s exact test	The rate of breastfeeding initiation was similar between groups (78.00% in PAT+ versus 74.58% in PAT; relative risk [RR] 1.05 [95% confidence interval (CI) 0.87–1.28])
30	Li K, Wen M, Reynolds M, Zhang Q WIC Participation and Breastfeeding after the 2009 WIC Revision: A Propensity Score Approach. International journal of environmental research and public health / 2019;16(15): Switzerland 2019 / Conflicts: No conflicts Funding: The National Institutes of Health/Eunice Kennedy Shriver National Institute of Child Health & Human	Aim: Examine the association in participating in WIC before and after 2009 package revision on BF outcomes. Study design:Observational Study NHANES cross-sectional surveys Inclusion criteria: a) Eligible for WIC based on income and in reported duration in participating in WIC program > 0 month; b) children younger than 60 months (2000-2008); children younger than 12 months (2009-2010); children y…	National: NHANES Data	Data collection: 2000-2008 birth cohort included data from 2770 children, and 1538 children from the 2009-2014 birth cohort	Sample: (2000-2008 cohort) 25.31% Whites, 22.20% Blacks, 36.43% Mexican, 9.49% other Hispanic, and other race 6.57% (2009-2014 cohort) 22.63% Whites, 27.63% Blacks, 26.92%% Mexican, 13.0% other Hispanic, and other race 9.82%. Characteristics: (2000-2008 cohort vs 2009-2014 cohort) - less likely to be WIC participants (82.64% versus 87.13%) p=0.000; -more likely to be older (28.54 years ±17.44 vs …	Control group: WIC-cligible non participants Intervention/Exposure: WIC eligible participants	Outcomes: Ever BF: Was the child ever breastfed or fed breast milk? BF at 6 months: How old was the child when the child completely stopped BF? Applied only to children 6 months or older. Analyses: Propensity scores were calculated for each child using a logistic regression model to predict their likelihood of participation in the WIC program using the following variables (child’s age in month, g…	2000–2008 cohort: WIC-eligible participating children were significantly less likely than eligible nonparticipating children to ever breastfeed (66% vs 74%; p < 0.05) or to breastfeed at 6 months (40% vs 51%; p < 0.05). 2009–2014 cohort: WIC-eligible participating children were less likely than nonparticipants to ever receive breastfeeding (69% vs. 73%) but difference is not statistically signifi…
31	Linares AM, Wambach K, Rayens, MK, Wiggins A, Coleman E, Dignan MB Modeling the Influence of Early Skin-to-Skin Contact on Exclusive Breastfeeding in a Sample of Hispanic Immigrant Women. Journal of immigrant and minority health / 2017;19(5):1027-1034 United States 2017 / Conflicts: No conflicts Funding: Start Fund of College of Nursing, University of Kentucky (to the first author), National Cent…	Aim: Evaluate if practicing Skin-to-Skin Contact (SSC) positively influences BF initiation and EBF at 1-month of EBF in a group of Hispanic immigrant women. Study design: Observational Longitudinal study Inclusion criteria: a) Self-identified as Hispanic, b) 16 years or older, those under the age of 18 were only included if they were emancipated, c) pregnancy at or beyond 20 weeks of pregnancy, d…	Central Kentucky: Central Kentucky Hospital	Data collection: After consenting, eligible participants were interviewed in a private room at the clinic or at their homes according to their preference. 97 participants delivered full-term infants. Baseline survey during pregnancy collected data on sociodemographics, BF intentions. Data on form of delivery, SSC, and infant feeding mode at discharge was collected from hospital records. One month…	Sample: 97 participants was the total sample, Characteristics: Mean age of 27.8 ±5.3 years old. 89.7% had completed HS or below. 82.5 lived with partner, 73.2% had a vaginal delivery. 65 participants received SSC and 32 did not. There were differences among these groups: a higher percentage of participants with SSC vs those without SSC lived with partner (71.2% vs 28.8%) p=0.54; A higher percenta…	Exposure:Mothers and child with SSC after birth compared with mother and child with no SSC after birth	Outcomes SSC: yes or no answer based on medical chart. BF initiation: Collected from mother’s medical chart EBF at 1 month How do you feed your baby? If BF, 2nd question asked, does your baby receive water, juice or any solids? Analyses: Chi-square test and t-test to assess differences among groups SSC and not SSC. General estimating equations model for binary outcomes used to assess the relation…	95% of the mothers initiated BF at the hospital but only 42% were offering formula as well at discharge. Compared with mother-child not receiving SSC at the hospital, a higher percentage of women in the SSC group were EBF at discharge (86.3% vs. 13.7%) p<0.001 and at 1 month pp. (72.7% vs 27.3%). Participation in early SSC was associated with greater than 7-fold increase in the odds of EBF at dis…
32	Linares AM, Cartagena D, Rayens MK. Las Dos Cosas Versus Exclusive Breastfeeding: A Culturally and Linguistically Exploratory Intervention Study in Hispanic Mothers Living in Kentucky. J Pediatr Health Care. 2019;33(6):e46-e56. doi:10.1016/j.pedhc.2019.07.009 Conflicts: No conflicts Funding: NIH National Center for Advancing Translational Sciences (UL1TR000117 and UL1TR001998)	Aim: Assess the feasibility and effectiveness of a culturally tailored intervention to promote EBF among Hispanic women. Study Design: Randomized controlled trial Inclusion criteria: a) Self identify as immigrant Hispanic women, b) Pregnant with ≥30 weeks of gestation, c) Intending BF, d) Plan to deliver at a local birthing hospital and to remain in the area at least 6 months pp. Exclusion criter…	Kentucky: Primary Health Care Clinic	Data collection:After consenting, women completed a baseline interview at home or at the clinic. This survey collected data on sociodemogrphic, BF experience, BF knowledge, acculturation level, infant feeding plan and BF goal was collected. Two interviews took place during pregnancy (week 30 and 37th), followed by postpartum medical chart review to collect maternal and infant health data and feed…	Sample: From 39 women recruited, only 14 and 15 finished in the intervention and control groups, respectively. Characteristics: There were no differences in sociodemographic characteristics among groups ( I=24.3 ±5.2 vs. C=26.6±6.6 years old; employed I=25% vs C=31.6%; WIC participation I=70% vs C=63.2%). Most women from both groups had vaginal delivery (I=80% vs C73.7%). BF intention had a margi…	Control group: Received standard prenatal BF education, delivered at a Baby Friendly Hospital. Intervention group: Received peer counselor and Lactation Consultant BF education and support at 1or 2 prenatal home visits with prenatal phone-follow ups. Once women delivered (at a Baby Friendly Hospital and one hospital) PC BF support was provided at the hospital, 2 pp home visits (1st and 2nd week p…	Outcomes: EBF: Defined as only breastfeeding with no other additional food. Assessed by asking mothers if their children had received any water, juice or any solid beside breastmilk. Analyses: Chi-square test and Fisher exact test were used to assess group differences. EBF status at 4 time points discharge, 1, 3, 6 months pp was done using generalized estimating equations (GEE) modeling. BF inten…	Initiation of BF at hospital stay was high in both intervention vs. control groups (100% vs. 90%, respectively). However, for the more stringent standard of EBF, 45% of mothers in the intervention group and 21% of those in the control group were in the EBF group during hospitalization following the birth.
33	Louis-Jacques AF, Wilson R, Dean K, Hernandez I, Spatz D, Običan S. Improving Drug Exposure Knowledge During Lactation: Quality Improvement Initiative in Low-Income Women. Breastfeed Med. 2020 Mar;15(3):140-146. doi: 10.1089/bfm.2019.0222. Epub 2020 Jan 10. PMID: 31928350. Conflicts: No conflicts Funding: Organization of Teratology Information Specialists Grant and Tampa General Hospital’s Founda…	Aims: Improve maternal knowledge on medication and substance usage during lactation through prenatal breastfeeding education and assess its impact on BF rates post-partum. Study Design: Prospective cohort Selection criteria: a) pregnant women at any gestational age receiving prenatal care at four state-funded prenatal care centers serving low-income women, b) speaking English or Spanish. Exclusio…	Hillsborough county, Florida: 4 Prenatal Care Clinics serving low-income clients.	Data collection: Took place from August 2016 and October 2017. Baseline demographic, medical history, BF knowledge and infant feeding intention were collected before educational sessions. Post intervention data collection collected lnfant feeding data, BF knowledge, medication use. Maternal and child outcomes at birth extracted from medical records. Infant feeding data pp at 2-4 weeks and 6-8 wee…	Sample: Of the 121 women in the sample, 63.6% were of Hispanic ethnicity. Participants had a mean age of 26.47±4.98 and a mean gestational age of 25.31±10.29. 68.9% of the participants were single, 75.2% had at least a high school diploma/GED , Most of the participants were unemployed (60.8%) and WIC recipients (68.6%). Tthere were 89 women not taking medication and 28 taking medication. No signi…	Exposure: Comparison of women using medication versus those not taking medication that took a sessions facilitated by doulas and IBCLC. Breastfeeding education sessions occurred from August to December 2016. Each woman participated in one group session at her prenatal care site entitled Milk and Meds. The educational sessions lasted an hour, and were separate from routine prenatal care appointmen…	Outcomes: None were described in detail Breast milk only: No definition or description of how it was assessed Complementary feeding: No definition or description of how it was assessed Formula only: No definition or description of how it was assessed	Despite increases in knowledge posteducation, women who were using medications at 2–4 and 6–8 weeks postpartum were less likely to exclusively breastfeed and 4 times as likely to mix/ complementary feed or formula feed compared with postpartum mothers not taking medications: adjusted OR at 2–4 weeks = 3.150 (95% CI: 1.292– 7.684) and adjusted OR at 6–8 weeks = 4.305 (95% CI: 1.076–17.225).
34	Lovera D, Sanderson M, Bogle ML, Vela Acosta MS. Evaluation of a breastfeeding peer support program for fathers of Hispanic participants in a Texas special supplemental nutrition program for women, infants, and children. Journal of the American Dietetic Association / 2010;110(11):1696-702 Conflicts: No conflicts Funding: US Department of Agriculture, Agricultural Research Service project no. 6251…	Aim: Test the hypothesis that mothers and their partners who participated in the Peer Counseling and Peer Dad Programs would breastfeed longer than mothers who participated in the Peer Counseling Program only. Design: Comparitive evaluation cohort study Inclusion criteria: a) participation of fathers in the pilot Peer Dad Program and/or participation of mothers in the Peer Counselor Program durin…	Browmsville, Texas: Cameron County Department of Health and Human Services Mary P. Lucio WIC clinic	Data collection: Trained WIC staff administered questionnaires to mothers and fathers at their visit (i.e. during their subsequent certification appointment or when they returned for a class appointment). WIC mothers were interviewed by female WIC staff; WIC fathers were interviewed by male WIC staff. Fathers that did not accompany their spouse/partner were contacted by phone. WIC records were al…	Sample: 200 mothers participated in the study (101 mothers and their spouses participated in peer counseling and peer dad counseling, 99 mothers participated in peer counseling only). Characteristics: Mothers in both groups were similar but fathers in the intervention group were significantly less likely to be born in the United States than fathers in the control group. Both mothers and fathers t…	Control group (Standard of care - Peer Counseling): No details are provided on BF PC. Intervention group (Peer Counseling + Peer Dad Program): Peer data program enlisted fathers of WIC children that had been breastfed to assist other fathers in promoting BF. These fathers were trained in BF basics and being a supportive spouse then, in turn, provided counseling and classess to other WIC fathers.	Outcomes: BF duration was obtained from participants WIC records. BF was defined as both EBF and partial however, it isn't described how these outcomes were defined, asked in the records or recorded. Analyses: Chi square tests were conducted. Unconditional logistic regression was used to assess the association between participation in the Peer Dad Program and continued breastfeeding past 6 months…	There was no significant difference in BF duration between intervention and control. Results mentioned a trend at .3 but that is overstating their findings. Logistic regression analyses supported these findings in that participation in the intervention was not a significant predictor of BF duration.
35	Lutenbacher M; Elkins T; Dietrich MS; Riggs A The Efficacy of Using Peer Mentors to Improve Maternal and Infant Health Outcomes in Hispanic Families: Findings from a Randomized Clinical Trial. Maternal and child health journal / 2018;22(Suppl 1):92-104 Conflicts: Not stated Funding: Affordable Care Act Maternal, Infant and Early Childhood Home Visiting Program under Award Number D89MC23542; Natio…	Aim: Test the Maternal Infant Health Outreach Worker (MIHOW) program (i.e. home visiting model by peer mentors) in improving selected maternal and infant health outcomes in a sample of pregnant Hispanic women living in a large city in Tennessee. The hypothesis was: that women (and their infants) randomly assigned to receive the MIHOW Program would have better health outcomes than those women who …	Texas: Large metropolitan area	Data collection: Eligible women were screened by trained staff, consented, and then randomized to the intervention or control group. Particpiants received their assignment after enrollment. Randomization: Following enrollment and consent, women were randomly assigned to the intervention group (MIHOW) or to a comparison condition that was minimal education intervention (MEI) across both groups. Ra…	Sample: 188 women were enrolled in the study and 178 women finished the study. All women were Hispanic with almost 67% of Mexican descent. Characteristics: 74% were unemployed/not looking and 57% having never been married. Almost 70% had an family income < 10,000. The only significant difference in descriptives between the two groups was that the MIHOW group wre more likely to be unemployed/not l…	Control (MEI): Distribution of printed educational materials (in English or Spanish) about maternal and infant health and development at the end of each data collection interview to all study participants (i.e., women assigned to both study groups) Intervention(MIHOW + MEI): Women in the intervention group received home visits from pregnancy through 6 months. The MIHOW model helps families identi…	Outcomes BF initiation: Did you ever breastfeed or pump breast milk to feed your new baby after delivery, even for a short period of time? (Source: PRAMS) Time point: ~2 weeks pp BF duration and exclusivity: Are you currently breastfeeding or feeding pumped milk to your new baby? (Source: PRAMS) • How old was your baby when she/he completely stopped breastfeeding or being fed breast milk? (Source…	The control group was significantly more likely to report never having EBF compared to the intervention group. The intervention group had a longer duration of EBF compared to the control group (median difference was 1.4 weeks). No differences for ever BF, BF rates at 6 months or duration of BF.
36	Marshall C, Gavin L, Bish C, Winter A, Williams L, Wesley M, Zhang L. WIC participation and breastfeeding among White and Black mothers: data from Mississippi. Maternal and child health journal / 2013;17(10):1784-92 Conflicts: No conflicts reported. Funding: Supported in part by an appointment to the Research Participation Program at the CDCl and Prevention administered by the Oak Ridge Institute…	Aims: Explore the relationship between WIC participation and breastfeeding behaviors among two groups in Mississippi—white and black mothers. Design: Observational retrospective study Inclusion/exclusion criteria: Women who have had a recent live birth which is drawn from Mississippi’s Vital Statistics’ birth certificate files	Missippippi: Pregnancy Risk Assessment Monitoring System (PRAMS) data	Data collection: Data from 2004, 2006, 2008 were combined for analysis. A stratified analysis by race (White vs African American) for BF outcomes was performed.	Sample: 1,739 White women and 1,975 Black women were included. Characteristics: 52.2% of White women were enrolled in WIC during pregnancy, Almost 61% were 20-29 years, 72% were married, Only 7% were LBW. 82% of Black women participated in WIC during pregnancy. 61% were between 20-29 years, Almost 80% were not married, 62% were mulitparous, and 15% of infants were low-birth weight.	Exposure: WIC enrollment vs not enrolled in WIC	Outcomes: BF status was asked of mothers whose infants lived with them. Breastfeeding initiation: ‘‘Did you ever breastfeed or pump breast milk to feed your new baby after delivery?’’ A ‘‘Yes’’ response was classified as initiating breastfeeding. Breastfeeding duration: Asked mothers who had ever breastfed if they were still breastfeeding. If a woman was not breastfeeding, the duration of breastf…	About 4 out of 10 (39.7 %) black women initiated breastfeeding. Among black women, WIC was not significantly associated with breastfeeding initiation; 45.9 % of non WIC black women initiated breastfeeding compared with 38.4 % of black WIC participants (p value = 0.0595). After adjusting for covariates, for blacks, participation in the WIC program during pregnancy was still not associated with bre…
37	Martinez-Brockman JL, Harari N, Segura-Perez S, Goeschel L, Bozzi V, Perez-Escamilla, R. Impact of the Lactation Advice Through Texting Can Help (LATCH) Trial on Time to First Contact and Exclusive Breastfeeding among WIC Participants. Journal of nutrition education and behavior / 2018;50(1):33-42.e1 Conflicts: No conflicts Funding: US Department of Agriculture, Food and Nutrition Service through…	Aim: Test the effectiveness of a 2-way text messaging intervention encouraging exclusive BF among women enrolled in WIC, Three objectives were identified for this study which were to determine whether (1) a 2-way interactive short-messaging intervention shortened time to contact between participants and their BF peer counselors in the immediate postpartum period; (2) the intervention affected exc…	Connecticut: Four WIC breastfeeding peer counseling (BFPC) sites in Connecticut participated: representing a federally qualified health center, 2 community-based agencies, and a teaching hospital, all serving low-income and minority women	Data collection: After enrollment, an automatic text message was received confirming their enrollment in the study. Following this, baseline data was collected by a separate interviewer. Participants were randomized after baseline data was collected. Participants in the control group received regular BF peer counseling through WIC while those in the intervention received PC and text messaging fro…	Sample: Of the 174 participants, nearly 75% of participants were Hispanic. Characteristics: 71.8% were single or never married, 69.4% were living with their partner, and 43.0% had graduated from high school or obtained a General Education Diploma. Significant differences between demographics in groups: Women in the control group had higher average planned partial BF duration compared to the inter…	Control group (Standard of care - WIC Peer Counseling): PC counseling prenatally and over 3 months postpartum. Control group participants did not exchange text messages with their peer counselors viaMC and were instructed not to text their BFPCs via their personal cell phones. Intervention (WIC PC + Text messaging): Text messages were set up to be automatically sent to participants in their langu…	Outcomes: Exclusive breastfeeding: The WHO definition was used (ie, breast milk only and no other liquids [not even water]), allowing only for token amounts of medical fluids. Partial BF: defined as an infant’s consumption of breast milk and formula, but no solids. BF status was assessed at baseline, 2 weeks and 3 months using the question from the Infant Feeding Practices Study II neonatal quest…	Bivariate: At 2 weeks postpartum, a higher proportion of those in the intervention group were EBF compared to controls (50% vs 44%) but it was not stastically significant. At 3 months postpartum, there was no association between the intervention and EBF or partial BF status Multivariate: No effect of the intervention was found on EBF status at 2 weeks or 3 months postpartum. Post hoc effect modif…
38	Mercier, Rebecca J; Burcher, Theresa Adeliyi; Horowitz, Rachel; Wolf, Abigail Differences in Breastfeeding Among Medicaid and Commercially Insured Patients: A Retrospective Cohort Study. Breastfeeding medicine : the official journal of the Academy of Breastfeeding Conflicts: No Conflicts Funding: None stated	Aim: Examine relationship between SES and discontinuation of breastfeeding among urban women at 6–8 weeks postpartum Design: Retrospective cohort study Inclusion criteria: Women must have had a: a) live singleton birth; b) term; c) 6-8 week postpartum visit.	Philadelphia, Pennsylvania: Thomas Jefferson University Hospital	Data collection: Medical records were reviewed between July 1 and December 15, 2013 for women meeting the inclusion criteria. Of the 656 women that delivered term, singleton infants at the target hospital, 405 (61%) completed a standard postpartum follow-up visit between 6–8 weeks postpartum.	Sample: Of the 405 women included, 75% of participants identified themselves as minority (54% African American, 11% Asian, 11% Hispanic). Characteristics: More AfricanAmericans were on Medicaid than had commercial insurance while the reverse was the case for Whites.	Exposure: Insurance status defined as: Medicaid (either Medicaid Health Maintenance Organization or ‘‘straight’’ Medicaid) or commercial insurance (any of the non-Medicaid commercial insurance payers seen in the outpatient practice).	Outcomes: Any BF/EBF at 6-8 weeks postpartum: Both were assessed using the following information obtained from standard office forms where infant feeding is characterized as ‘‘breast’’ ‘‘bottle/formula’’ or ‘‘both.’’ The outcome was defined as a three category description of breastfeeding: no breastfeeding (bottle/formula only), any breastfeeding (breast only or breast and bottle/formula), or exc…	Commercially insured white women had the highest rates of exclusive breastfeeding and commercially insured Asian women had the highest rates of any breastfeeding. African American women had the lowest BF rates (any, 52%; EBF, 33%) with only a moderate difference in BF outcomes between those with commercial insurance and medicaid. White women on Medicaid had the lowest rates of BF overall (EBF and…
39	Merewood A; Bugg K; Burnham L; Krane K; Nickel N; Broom S; Edwards R; Feldman-Winter L Addressing Racial Inequities in Breastfeeding in the Southern United States. Pediatrics / 2019;143(2): Conflicts: No conflicts Funding: W.K. Kellogg Foundation	Aims: Focus on decreasing racial disparities in BF through a community and hospital collaborative strategy designed to implement the Ten steps and improve maternity care practices in 4 Southern US states Design: Prospective study Inclusion/exclusion: Analyses were conducted among hospitals that were accepted into CHAMPS. Infants in the analyses were excluded from the denominator of both breastfee…	4 Southern US States (Greater New Orleans, Texas, Mississippi, Southern Tennessee)	Data collection: Using the 10 steps framework, hospitals had to request to join the study (CHAMPS). All that requested were accepted. Hospitals were asked on enrollment if they wanted to become Baby Friendly. Those that did not were asked to select any 3 steps they wanted to complete. However, 91% of hospitals ended up working towards becoming baby friendly. Data was analyzed monthly and included…	Sample: Across the 31 hospitals, was a mean of 1267 births. Overall, hospitals had a range of racial/rthnic groups (AA 2-85%; Hispanics (0-90%), White (5-81%), other (0-44%). Characteristics: Only 3% of hospitals were paying for formula with 13% were not distributing formula industry-bags.	Intervention (CHAMPS - Communities and Hospitals Advancing Maternity Practices): comprehensive involving: a) intense on-site and remote coaching (workshops, webinars, and QI training), b) on-site education to clinicians, c) access to online BabyFriendly compatible education, d) charting and data collection training, and e) (for hospitals nearing designation) assistance preparing for BFUSA’s asses…	Outcomes: Breastfeeding initiation during hospital stay: infant received any breast milk in the hospital EBF: infant receiving only breast milk with no supplementation. *skin-to-skin care and rooming in were also included outcomes	The disparity in initiation between African American and white infants decreased by 9.6 percentage points over 31 months. Breastfeeding initiation and exclusivity among African American infants increased from 46% to 63% (P , .05) and from 19% to 31% (P , .05), respectively. Skin-to-skin care after cesarean delivery was significantly associated with increased breastfeeding initiation and exclusivi…
40	Messito, Mary Jo; Katzow, Michelle W; Mendelsohn, Alan L; Gross, Rachel S AFRI_Starting Early Program Impacts on Feeding at Infant 10 Months Age: A Randomized Controlled Trial. Childhood obesity / 2020;(101542497): Conflicts: No conflicts Funding: National Institute of Food and Agriculture, U.S. Department of Agriculture and the National Institute of Health/National Institute of Child Health and …	Aim: Assess whether the Starting Early Program (StEP) would (1) increase healthy infant feeding practices (including more breastfeeding and less juice); (2) higher maternal infant feeding knowledge; and (3) more responsive feeding styles compared to the standard care control group. Also, assess the impact of attending more intervention sessions on the magnitude of the outcomes. Design: Randomized…	New York: Conducted in prenatal and pediatric clinics of a large urban public hospital and an affiliated health center	Data collection: Women were enrolled in the study between August 2012 and December 2014. 933 women were eligible for the study and 533 were randomized to intervention (n=266) or control (n=267). For those in the intervention group, the intervention was delivered by bilingual English/Spanish registered dietitians (RD), who were certified lactation counselors. The group sessions included four to ei…	Sample: 412 mother– infant pairs (202 intervention, 210 control) completed the followup assessment at 10 months. Characteristics: Mothers tended to be multiparous, married, not working, not born in the US, enrolled in WIC but only a third were enrolled in SNAP. Baseline characteristics were not different between groups.	Control (Standard of care): Routine prenatal, postpartum, and pediatric primary care. Intervention (StEP intervention + Standard of care): An intervention that begins at birth and continues until 3 years of age. It is based on social learning theory and provides participants with a combination of prenatal and postpartum nutrition individual counselling and support groups (nutrition and parenting)…	Outcomes: The Infant Feeding Practices Study feeding questions were adapted to assess breastfeeding. Breastfeeding was assessed by asking: ‘‘What kind of milk is your baby drinking now?’’ The question was dichotomized as breast milk only versus any other milk or combination of milk. Analyses: Intent-to-treat analyses, with participants allocated to their given group and assessed based on this ass…	Mothers in the intervention group were more likely to report breastmilk as the only milk source for their infant at 10 months of age compared to mothers in the control group [adjusted odds ratio (AOR) 1.65, 95% CI 1.06–2.58). The intervention mothers were less likely to have introduced juice, given juice in a bottle or cereal in a bottle. The more intervention sessions attended was significantly …
41	Moon RY; Mathews A; Joyner BL; Oden RP; He J; McCarter R Impact of a Randomized Controlled Trial to Reduce Bedsharing on Breastfeeding Rates and Duration for African-American Infants. Journal of community health / 2017;42(4):707-715 Conflicts: No conflicts Funding: Maternal and Child Health Bureau, Health Resources Service Administration and the National Institute for Minority Health and Health D…	Aims: Compare breastfeeding duration when infants are bedsharing to those roomsharing without bedsharing among African Americans Design: Randomized controlled trial Inclusion criteria: a) self-identified African American; b) English-speaking; c) just delivered an infant. Exclusion criteria: infant born preterm (<36 weeks), was hospitalized for >1 week, or had ongoing medical problems requiring su…	It is assumed that the study took place in MedStar Washington Hospital Center and Children’s National Medical Center given that these are where the ethics review approvals were received.	Data collection: Written informed consent was obtained from 1194, who completed a baseline survey when infant was 1-2 days old. Mothers were randomized to either the intervention or control group, however it isn't described when the intervention and control group were seen nor when or how they were given the messages. Mothers were interviewed by research assistants: a) within 2 weeks of infants b…	Sample: Of the 1194 participants, 625 were in the control, 569 were in the intervention at baseline. Characteristics: Mothers were on average 26.4 years of age. Most were unmarried (79%) and had a high school diploma (88%). The infant's father, grandmother, and aunt lived in 50%, 29%, and 54% of the homes, respectively. Almost 58% of mothers were enrolled in WIC and almost 63% received Medicaid o…	Control group: Received Information on AAP recommended safesleep practices (including roomsharing without bedsharing) to reduce SIDS risk reduction. Intervention group: Received information that was enhanced and emphasized the need to follow AAP-recommended safe sleep practices (including roomsharing without bedsharing) for both SIDS risk reduction and suffocation prevention. Analyses: The exposu…	Outcomes: Feeding type was obtained to assess breastmilk, formula, or both but it isn't described how this was asked or when.	At 2-3 weeks, more participants who were not bed sharing the prior evening were EBF compared to those that were bed sharing (25.7 vs 3.4%). This difference continued at 2-3 months (13.6 vs 5.6) but disappeared at 5-6 months (4.2 vs 3.6). A similar pattern was found for those who were partial breastfeeding except at 5-6 months those who were not bedsharing were partially BF at a higher rate than t…
42	Nobari, Tabashir Z; Jiang, Lu; Wang, May C; Whaley, Shannon E Baby-Friendly Hospital Initiative and Breastfeeding Among WIC-Participating Infants in Los Angeles County. Journal of human lactation : official journal of International Lactation Consultant Association / 2017;33(4):677-683. Conflicts: No conflicts Funding: First 5 LA	Aim: Document whether there were corresponding increases in 3 BFHI hospital practices (To correspond to the increase in the number of BFHI designated hospitals on Los Angeles Count) and whether being born in a BFHI designated hospital is associated with improved breastfeeding outcomes in the low-income population in the county. Study design: observational, cross-sectional Inclusion criteria: For …	Los Angeles County: WIC survey across the years 2008, 2001, 2014.	Data collection: The LAC WIC survey is conducted every three years. A random sample of approximately 5,000 WIC families living in LAC are contacted and a phone survey is conducted. Interviews were conducted in English or Spanish. Survey questions pertain to one child questions about one child from each family. Interviews were conducted in the spring and summer months of each survey year. For the …	Sample: Of the 1661 children included in the analyses 82% were Hispanic and Characteristics: Children were on average 12.3 months old, and almost 70% had mothers with at least a high school education and lived with both parents. 18% were born in Baby-Friendly hospitals, 46% were born in in process hospitals.	Exposure: Baby-Friendly designation status of the birthing hospital: The Baby-Friendly USA website was used to evaluate whether the hospital had obtained the BFHI designation and the date of designation. Hospitals were classified as Baby-Friendly, In process, or not Baby Friendly. Baby Friendly: Infants were born in a hospital at or after the time of designation In Process: Infants were born in a…	Outcomes: Any breastfeeding: determined by whether the mother had ever breastfed the child, including in the hospital, and the child’s age when she stopped breastfeeding. Exclusive breastfeeding: defined as the child consuming only human milk without any supplemental food or drink. Assessed by whether the child was fed only human milk in the hospital and the age at which the child was given anyth…	Overall any breastfeeding rates at 1,3, and 6 months are 84%, 66% and 48%, respectively. Exclusive breastfeeding rates at 1,3,6 months were 30%, 20% and 8%, respectively. Children born in a Baby-Friendly Hospital were more likely to be exclusively breastfed at 1 and 3 months compared to those born in non-Baby Friendly Hospitals. Children born in Baby-Friendly designated and in process hospitals w…
43	Petrova, Anna; Ayers, Charletta; Stechna, Sharon; Gerling, Jo Ann; Mehta, Rajeev Effectiveness of exclusive breastfeeding promotion in low-income mothers: a randomized controlled study. Breastfeeding medicine : the official journal of the Academy of Breastfeeding Conflicts: No conflicts Funding: CDC/AAMC	Aim: Assess the effect of prenatal and postpartum support on EBF among WIC participants. Secondarily, they also assessed maternal knowledge, attitudes and beliefs towards breastfeeding. Design: Randomized controlled trial Inclusion criteria: a) pregnant women in the third trimester; b) Wic qualified; c) having a singleton pregnancy Exclusion criteria: have human immunodeficiency virus, cancer, or…	New Brunswick, New Jersey: Chadwick Health Center in (a maternal and pediatric ambulatory care center for the low-income inner-city population, most of whom receive WIC and deliver at the Robert Wood Johnson University Hospital).	Data collection:A baseline survey was given to participants to assess BF intentions/plans and knowledge, attitudes, and beliefs towards breastfeeding. Women were randomized after signing the consent to the control or intervention group. The study lasted through the 2 month postpartum with assessments at 7 days and 1,2,3 months postpartum. Sample size estimation: 80 subjects was estimated detect a…	Sample: 104 pregnant women were enrolled and randomized (52 intervention; 52 control). 87.5% were Hispanic, with 82.4% of Hsipanics being of Mexican descent. Characteristics: Of the total sample at baseline, most spoke Spanish at home and were unemployed. There were no significant differences in baseline characteristics except for prior breastfeeding experience, which was higher among the women i…	Control group: Standard/routine BF education and support at Robert Wood Johnson University Hospital (which includes lactation consultant services). Intervention group: In addition to routine care, the intervention group received in hospital and postpartum additional BF support from a lactation consultant. Prenatally, participants received two face-to-face sessions (15-20 min) during their prenata…	Outcomes: EBF: breastmilk only or breastmilk and vitamins Partial breastfeeding: breastmilk and any amount of formula per day Bottlefeeding: no breastfeeding Analyses: Bivariate, logistic regression. Covariates added: Variables that differed between groups (mode of delivery, previous experience with breastfeeding, and problems with breastfeeding) plus parity, rooming in, and return to work.	Across both groups, almost all women were BF during the first 7 days. By 3 months, 77.8% of women in the intervention group and 63.2% in the control group were still breastfeeding. The intervention group had EBF rates that were 16.7%, 6.6%, 6.6%, and 3.4% higher than the controls at 7 days, 1 month, 2 months, and 3 month postpartum, respectively. EBF rates were 45.6% and 28.9% in the intervention…
44	Pugh LC; Serwint JR; Frick KD; Nanda JP; Sharps PW; Spatz DL; Milligan RA A randomized controlled community-based trial to improve breastfeeding rates among urban low-income mothers. Academic pediatrics / 2010;10(1):14-20 Conflicts: No conflicts Funding: National Institute of Health – National Institute of Nursing Research.	Aims: Evaluate the effect of the breastfeeding support team (BST) (a community nurse plus a peer educator) on BF rates among low-income mothers during the first 24 weeks postpartum. Design: Randomized controlled trial Inclusion criteria: a) singleton full term infant (≥ 37 wks gestation); b) mother intends to BF; c) mother English speaking; d) Family eligible for WIC; e) available telephone acces…	Baltimore, Maryland: Two urban hospitals; Johns Hopkins Hospital (a university hospital) and Mercy Medical Center (a community hospital)	Data collection: Once enrolled and consent received, community nurses (who were blind to group assignment) collected baseline data. Mothers were then randomized to intervention or control group and were given a sealed envelope with their assignment. Data was collected during the study by telephone or during home visits either by the research assistant (usual care group) or peer counselor (interve…	Sample: 328 participants were included, with 87% being of African American or African descent. Characteristics: Participants were an average of 23 years of age, single (79.6%), had at least a high school education (73.5%), and were employed (64.4%). Half were primiparous and most delivered vaginally. No significant differences were found between groups on sociodemographic characteristics, psychos…	Control: Standard of care which included access to a lactation consultant in the hospital. Upon discharge, a LC was acessible through a "warm line" (an answering machine checked at least every 24 hours) or through an office visit if requested. Intervention: The first 4 weeks was intensive with daily hospital visits by both members of the BST until discharge, then two home visits in the first week…	Outcomes: Breastfeeding: defined as the mother having to have breastfed at least once within the previous 24 hours. It was a dichotomous variable (no=0, yes=1) assessed at 6 weeks, 12 weeks and 24 weeks postpartum. EBF was not able to be assessed because in both hospitals, most infants were fed formula in the nursery before enrollment. Calculation of BF rates: BF stop dates were asked when a moth…	A significantly higher proportion of women in the intervention group reported any breastfeeding at 6 weeks postpartum compared to the control group (66.7 vs. 56.9%). At 12 weeks postpartum, breastfeeding was higher among the intervention group vs control but the difference was nonsignificant. At 24 weeks, BF rates were very similar between intervention and control (29.2 vs 28.1%). After adjusting…
45	Reeder JA, Joyce T, Sibley K, Arnold D, Altindag O. Telephone peer counseling of breastfeeding among WIC participants: a randomized controlled trial. Pediatrics / 2014;134(3):e700-9 Conflicts: No conflicts Funding: US Department of Agriculture, Food and Nutrition Service, WIC Special Project Grant and a grant from the National Institutes of Child Health and Human Development	Aims: To assess whether a prenatal and postpartum telephone peer counseling program can increase breastfeeding initiation, duration, and exclusivity among WIC clients in both urban and rural settings Design: Stratified randomized study Inclusion criteria for study sites: Study sites were only considered if they had a large enough caseload to meet enrollment goals and at least 15% of participants …	Oregaon: 4 local WIC agencies (2 urban and 2 rural)	Data collection: Six of 34 WIC agencies applied to be included in the study; 5 were chosen and 1 withdrew. Peer counselors were hired by the LWAs and received a 3-day training provided by the state WIC program based on the Loving Support Curriculum. 1948 WIC participants were assigned to 1 of the 3 study arms (657 control; 646 low frequency PC; 645 high frequency PC). Participants in the interven…	Sample: 1885 participants were included in the final analysis. Approximately 30% of participants were White, non-Hispanic Characteristics: Descriptive characteristics did not differ between the three groups.	Control group: standard WIC breastfeeding promotion and support without any contact with a peer counselor Intervention 1 group, Low frequency PC group: 4 planned, peer initiated telephone contacts: the first after initial prenatal assignment, the second 2 weeks before the expected due date, and the third and fourth at 1 and 2 weeks postpartum, respectively. Intervention group 2, High frequency PC…	Bf initiation: not clear how it was defined Data for duration of exclusive and non exclusive breastfeeding were obtained from the Oregon WIC Information System Tracker (TWIST) where mothers are asked how they are feeding their child at each visit until the child is 2 years: The duration of exclusive and nonexclusive BF duration was calculated from the first time the mother reported to WIC that sh…	The population is about 35% white non-Hispanic (34-37%) and analyses were conducted on English vs. Spanish speaking. Therefore the results presented focus on Spanish speaking since it is difficult to know the population of English speaking participants. No differences were found between English and Spanish speaking for BF initiation. The probability of exclusive breastfeeding for at least 3 month…
46	Robertson B; Aycock DM; Darnell, LA Comparison of centering pregnancy to traditional care in Hispanic mothers. Maternal and child health journal / 2009;13(3):407-14 Conflicts: No stated Funding: Sigma Theta Tau Alpha Epsilon Chapter.	Aims: Assess the difference in maternal self-esteem, knowledge, depressive symptoms as well as pregnancy, birth, and infant nutrition outcomes between Hispanics that participate in centering pregnancy and those that receive traditional prenatal care Design: Two-group, non-equivalent, pre-post test comparison prospective observational group Inclusion: a) self identify as Hispanic; b) age 18 years …	Georgia: hospital-based clinic	Data collection: Women were recruited, the study was explained and consent obtained. Data was collected at three timepoints: baseline (24-26 wks gestation); 34-36 weeks gestation, at the postpartum visit. The instruments used were both forward and back translated and pilot tested. All assessments were completed in Spanish per the participants request. Out of 49 women who began the study, postpart…	Sample: 49 women (24 CPM; 25 traditional) were enrolled with an average age of 26.5 and 24.6 within traditional and CHM respectively. Characteristics: Most were not working (71%), had completed high school (75%), had a partner (90%). The two groups did not significantly differ in socio-demographic characteristics except for parity and number of living children (CPM were more likely to be primigra…	In both groups, care was received from a Certified Midwife. Control (Traditional clinic visits): One to one prenatal care to assess risk, provide education and support (across 10-15 minutes). Intervention/exposure (Centering Pregnancy Model): Women meet with their provider during their first prenatal visit. Those who choose the CPM model were assigned to a group of 8-12 women who have similar due…	Outcomes: Any BF: Assessed using a Breastfeeding Behavior Scale (12 questions). The first question asks: ‘‘Did you breastfeed your baby’’. If a mother did not breastfeed, she was directed to check one of the 10 prewritten reasons why she did not breastfeed. If she did breastfeed, information was obtained on the duration of breastfeeding. Analyses: Chi square and t-test were used to compare CPM pa…	No significant differences were found between groups in their breastfeeding experiences. 87.9% of mothers (29/33) (13 traditional; 16 CPM) reported BF their baby at some time within the first 6 weeks postpartum. 57.6% (19/33) were still BF at the time of the 6 week postpartum visit.
47	Rotheram-Fuller, Erin J; Swendeman, Dallas; Becker, Kimberly D; Daleiden, Eric; Chorpita, Bruce; Harris, Danielle M; Mercer, Neil T; Rotheram-Borus, Mary Jane Replicating Evidence-Based Practices with Flexibility for Perinatal Home Visiting by Paraprofessionals. Maternal and child health journal / 2017;21(12):2209-2218 Conflicts: Not stated Funding: Kellogg Foundation Grant P3018725 and supported…	Aims: evaluate the efficacy of an intervention approach grounded in the therapeutic practices that are common across EBP and that include selection of paraprofessionals who are positive role models, provision of data-informed supervision, and real time monitoring over time focused on outcomes related to: weight, breastfeeding, daily habits, depression. Design: Randomized clinical trial Inclusion:…	Los Angeles, CA: Federally qualified health centers and the equivalent in the Pico-Union area of Los Angeles	Data collection: Once recruited, an interview was scheduled (at home, school, nearby church) and women were asked questions via a mobile phone. Interviewers were community members who spoke the same language (Spanish, Korean). Women were ransomized to the home intervention (Mentor Mothers) or the control group. Women were assessed at baseline, within 2 weeks of birth and 6 months later. Randomiza…	Sample: 203 women were included in the study (99 intevention, 104 control). Characteristics: Based on the results in the paper, over 80% were spanish speakers however it is unclear their race/ethnicity of the total population. Most participants had partners, approxinately 20% had graduated from high school, 51% were on public assistance, and more than 90% had less than $2000 a month in income. Ab…	Control: standard clinical care Intervention, Mentor Mothers (MM): In addition to standard clinical care, women who were positive role models and socially skilled were chosen and trained in evidence based practice skills across weight control, breastfeeding, daily habits, and depression. Weekly meetings were held with participants to: identify strengths or successes from the previous week; identi…	Outcomes: Breastfeeding: Reported at each assessment (however it isn't specified how it was asked). Signs of BF such as nursing bras, baby formula were also looked for by the interviewers (not clear what this is used for). Analyses: Random effects linear regression models were used to compare continuous outcomes for depression, social support, and WFHA Z-scores between intervention conditions ove…	Based on the results in the table, the duration of breastfeeding was similar across conditions. Babies tended to be breastfed longer than the median number of months in the intervention and the control compared to published reports of duration of breastfeeding in Los Angeles County (Los Angeles County Department of Public 2013). Ten percent more women (60 vs. 50%) in the intervention condition br…
48	Sandy JM; Anisfeld E; Ramirez E Effects of a prenatal intervention on breastfeeding initiation rates in a Latina immigrant sample.Journal of human lactation: Official journal of International Lactation Consultant Association / 2009;25(4):404-9 Conflicts:No conflicts Funding: New York State Office of Children and Family Services, New York State Department of Health, US Department of Health and Hum…	Aims: Evaluate the effectiveness of a prenatal health education intervention aimed at increasing breastfeeding rates in an urban, low-income, predominantly Dominican immigrant sample Design: Randomized controlled trial Inclusion into Best Beginnings: a) lived in 1 of 2 census tracts in Washington Heights (an impoverished, predominantly Latino immigrant neighborhood in New York City); b) pregnant …	Washington Heights, New York City: Secondary data analysis of a subsample of 238 families who were part of a larger sample of 588 families participating in Best Beginnings, a primary prevention home visitation program	Data collection for Best Beginnings: Consent for participation in the program was obtained from families prior to administration of the second screening measure. FAWs and Family Support Workers (FSWs) were from the community, were bilingual (English/SPanish) with similar characteristics as the participants, and were trained. Services were delivered to both program and control group families by FS…	Sample: 238 mothers were included in the analysis. Only one mother identified as AA, while the rest were HIspanic. Most mothers (87%) self-identified as Dominican, 4% Puerto Rican, 2% Mexican, and 2% Salvadoran; approximately 6% named other Latin American countries of origin. Characteristics: Most mothers (88%) were born outside the US and only 36% completed the questionnaires in English rather t…	Control: Consisted of 1 or 2 prenatal visits by FSWs. Topics were shared through booklets and pamphlets covering: childbirth, child rearing, and infant-feeding methods. FSWs were not able to talk about the topics or promote BF. Intervention: Consisted of weekly prenatal home visits by the FSWs to discuss pregnancy and prenatal care, childbirth preparation, infant-feeding methods, child health and…	Outcomes: Breastfeeding: TImeframe was form birth of child through the 7th day postpartum. The questions asked were: “How are you feeding your baby right now? Are you breastfeeding, bottle feeding, or are you doing both?” The mother was classified as: currently exclusively bottle feeding, exclusively breastfeeding, or breast and bottle feeding. This 3-level variable was later recoded into 2 “dumm…	BF rates: 83% of mothers were breastfeeding and 27 were EBF in the first week postpartum. EBF but not any breastfeeding was significantly associated with the intervention (EBF: 32% intervention vs. 20% control) (OR 1.92; 95% CI 1.05-3.52)). Significant predictors of any breastfeeding (using binary logistic regression): lower maternal acculturation level, no one contributing to household income, a…
49	Scheinmann R, Chiasson MA, Hartel D, Rosenberg TJ. Evaluating a bilingual video to improve infant feeding knowledge and behavior among immigrant Latina mothers. Journal of community health / 2010;35(5):464-70 Conflicts: Not stated Funding: New York State Assembly and Assembly Speaker Sheldon Silver	Aim: Evaluate the impact of a bilingual infant feeding educational video (intended to encourage BF, delay of CF until 6 months, and increase maternal knowledge) on knowledge and behavior among Latina WIC clients Design: Quasi-experimental design Inclusion: a) self-identification as Latina; b) speak English and/or Spanish; c) 18 years of age or older; d) singleton infant < 5 months old enrolled in…	New York: WIC Program (Public Health Solutions Neighborhood) in New Your City that serves over 45,000 women, infants and children living in Queens and Brooklyn	Data Collection: Following recruitment, informed consent was obtained and participants were interviewed immediately in the waiting room. In the interview, participants were asked about demographic characteristics and infant feeding knowledge and practices. Following the baseline interview, women in the video group were given a copy of the video in DVD format to take home with them. Followup inter…	Sample: The final analyses included 272 (143 video; 149 no video - comparison) women who were born outside the US or in Puerto Rico and completed the 6 month followup. Characteristics: Most characteristics were the same between the the video and comparison group mothers differed on the following characteristics: Mothers in the video group mothers were more likely to have have born in Ecuador (39.…	Control: Standard of care Intervention: A 25 minute English/Spanish educational video, The resulting English/Spanish, ‘‘It’s Never Too Early: Feeding Your Baby Well/ Empezando Temprano: La Buena Alimentacio´n de Tu Bebe´,’’ included clients from WIC centers and contained age-appropriate feeding messages for the following age groups: 0–6 months; 6–12 months; 12–18 months and 18–24 months. Included…	Any breastfeeding was the only breastfeeding related outcome but the definition or question used to assess BF wasn't clearly described. Analyses: Bivariate analyses (t-tests, Wilcoxon, or chi-square tests) were used to determine differences between the video and comparison groups, which were included in multivariate analyses as covariates. An ordered logistic regression of change in knowledge ove…	There were no significant differences in any breastfeeding rates between the video and comparison groups at baseline, 3 months, and 6 months.
50	Schreck PK, Solem K, Wright T, Schulte C, Ronnisch KJ, Szpunar S Both Prenatal and Postnatal Interventions Are Needed to Improve Breastfeeding Outcomes in a Low-Income Population. BREASTFEEDING MEDICINE Volume 12, Number 3, 2017 Mary Ann Liebert, Inc. DOI: 10.1089/bfm.2016.0131 Conflicts: No conflicts Funding: W. K. Kellogg Foundation, Blue Cross Blue Shield of Michigan Foundation, and Comerica C…	Aims: Measure the effect of hospital-based prenatal and postnatal breastfeeding interventions on breastfeeding initiation and continuation rates in a low-income population Design: pre/postquasi-experimental study Inclusion/exclusion for baseline preintervention group: a) all women, b) older than 18 years, c) delivered infants at the study site, d) sought care in the site prenatal clinic in the 12…	Detroit, Michigan: Urban teaching hospital	Data collection: Medical records of mothers and infants in both groups were reviewed after delivery to determine race, insurance, gestational age, mother’s age, extent of prenatal care, BF initiation, and neonatal intensive care. Both groups completed a telephone survey (initiated 1-3 months postpartum and completed up to 2 years postpartum) regarding infant feeding methods, BF continuation, BF i…	Sample: 650 women were included (330 baseline preintervention group; 320 post intervention group) Characteristics: Baseline preintervention group included 84.5% African American, 9.5% White, 6.1% other. Mean age of 26.2 years, mean of 38 weeks in gestational age, 89.7% were on Medicaid/Medicaid HMO. Post intervention group included 89.7% African American, 7.3% White, 3% other. Mean of 38.4 weeks …	Control group: received care in the hospital-associated prenatal clinic before intervention implementation. Intervention group: received a prenatal BF education curriculum (a 10-visit optional BF curriculum delivered one-on-one to patients by IBCLCs in the waiting room) at the hospital-associated prenatal clinic and a free hospital-based BF support group for mothers that had received prenatal car…	Outcomes: BF initiation, BF continuation at or beyond 6 months among BF women Postintervention subjects attended the prenatal clinic and were seen an average of 3.2 times (SD = 2.7, range: 1–26) by an IBCLC for BF education.	BF education intervention had a significant effect on BF initiation (71.9% of women BF in the postintervention group; 51.5% of women BF in the baseline group) Mothers in the postintervention group were significantly more likely to breastfeed (p = 0.027, OR= 1.7) compared with mothers in the baseline group. 35.3% of women in the postintervention group reported achievement of BF goals compared to 2…
51	Sebastian RA, Coronado E, Otero MD, McKinney CR, Ramos MM Associations Between Maternity Care Practices and 2-Month Breastfeeding Duration Vary by Race, Ethnicity, and Acculturation. Maternal and Child Health Journal (2019) 23:858–867 https://doi.org/10.1007/s10995-018-02711-2 Conflicts: Not stated Funding: W.K. Kellogg Foundation (Grant No. P3034276) and New Mexico Human Services Department (Gra…	Aims: Associations between specific maternity care practices and BF duration for Spanish-speaking Hispanic, English-speaking Hispanic, non-Hispanic Native American, and non-Hispanic White women. Design: Observational retrospective cohort study Inclusion/Recruitment: Data from New Mexico PRAMS survey were used Exclusion: Women who never initiated BF	State (New Mexico): Pregnancy Risk Assessment Monitoring System survey USA	Data collection: Data from 2012, 2013 and 2014 New Mexico PRAMS survey; survey language was used as a proxy measure of acculturation.	Sample: 4035 women in dataset; Women were categorized as Spanish-speaking Hispanic (8.4%), English-speaking Hispanic (46%), non-Hispanic Native American (13.3%), and non-Hispanic White (28.2%); Characteristics: Majority between 20-29 years (56%), at least some college (57.2%), married (49.3%); birth characteristics (intention to exclusively BF prior to birth (74.7%), C-section delivery (15.9%))	Exposure: Supportive vs. unsupportive maternity care practices that relate to encouraging or discouraging BF [researchers focused on 11 maternity care practice related questions in the PRAMS survey that were expected to increase or decrease BF duration] Maternity care practices were compared across various ethnicities and races.	Outcomes: BF duration (any BF, BF at 2months); maternity care practices (BF at hospital, EBF at hospital, time of BF initiation, use of BP, hospital information about BF, BF help) Analysis: Bivariate analyses to compare rates of BF at 2 months and experiences of maternity care practices and logistic regression analysis to estimate the effects of these practices on BF duration for each group. Mode…	Only 2 maternity care practices had significant associations with 2-month BF duration: feeding breastmilk at the hospital and being encouraged to breastfeed on demand 78.8% of non-Hispanic White women reported BF at 2 months compared to 69.1% of non-White women (p = 0.000) 78.1% of Spanish-speaking Hispanic women BF at 2-months compared to 66.1% of English-speaking Hispanic women (p = 0.000) Nati…
52	Smith-Gagen J, Hollen R, Walker M, Cook DM, Yang W. Breastfeeding laws and breastfeeding practices by race and ethnicity. Womens Health Issues. 2014;24(1):e11-e19. doi:10.1016/j.whi.2013.11.001 Conflicts: Not available Funding: Southern California NIOSH Education and Research Center Pilot Project grant from the University of California	Aim: Assess the impact of 8 BF laws on BF practices by race/ethnicity. Study design:Observational Eligibility Criteria: a) children from birth to 1 year old; b) data from Mexican-American, non-Hispanic Blacks, and non-Hispanic Whites.	National: NHANES data from 2003 through 2010. - representative sample of the US population - applied every two year cycle to assess the health and nutritional status of the US population.	Data collection: Data was linked to time- sensitive policy environment data by the age of the child. 8 BF protection laws and enforcements enacted by states were evaluated: 1) BF exempt from public indecency laws; 2) laws allowing women to BF in public and private locations; 3) laws to exempt BF women from jury duty; 4) laws to encourage BF awareness campaigns; 5) laws allowing a reasonable unpai…	Sample: 3,132 unweighted participants. Characteristics: Among African Americans (n=609): 42.4 % had annual incomes < 19,900, 54.9% of mothers were between 20-29 years of age, 58.8% of the head of the household (HH) had graduated from high school (HS). Among Mexican-American (n=1,078): 33.2% had annual incomes <19,900, 55.9% of the mothers were between 20-29 years of age, 40% of the HH graduated f…	Exposures: pre-implementation group and post-implementation group at the state and the national level. The impact of these laws on two BF practices (BF initiation and BF for 6 months or longer) by race/ethnicity.	Outcomes: Ever BF: Was child ever breastfed or fed breastmilk? BF for 6 months or longer: How long the baby was breastfeed? Categorized into duration < than 6 months and > than 6 months. Analyses: Pooling state data into 16 categories with and without each law examined. Data pooling was done using standard procedures. 8 years combined weights were calculated. Standard statistics was used to analy…	Ever BF: No differences by law were found on adjusted analysis by race when compared with non-Hispanic Whites. BF for at least 6 months: African Americans were nearly half as likely to breastfeed for 6 month or more in areas with laws protecting break time. African Americans were nearly half as likely to breastfeeding for 6 months or more, relative to Whites, in areas providing an exemption for j…
53	Thomas C, O'Riordan MA, Furman L. Effect of the Knowledge and Attitudes of a Support Person on Maternal Feeding Choice. J Hum Lact. 2017;33(1):195-204. doi:10.1177/0890334416678821 Conflicts: No conflicts Funding: No funding	Aim: Explore the relationship between knowledge and attitudes of a mother's support system and her feeding choice in a population of predominantly African American mothers. Study design: Cross-sectional Inclusion criteria: a) mothers of infants older than 1 day and younger than 29 days attending a newborn visit, b) mothers younger than 18 years old only included with guardian permission. However,…	Cleveland, OH: Inner-city Pediatric Practice and Hospital	Data collection: Two separate questionnaires were administered: one for mothers and one for accompanying adults. The mother’s questionnaire lasted 5 minutes and included 18 questions divided into four sections: characteristics of infant, the mother’s relationship to the accompanying adult, breastfeeding knowledge/attitudes, and feeding choice/perceived support for feeding choice. The accompanying…	Sample: 192 mothers participated of whom 101 had an accompanyng adult with them. Characteristics: Authors described the population as being mostly African American, medicaid recipients and WIC eligible. 74% had vaginal delivery, 33% were primiparous. Mothers with an accompanying adults were more likely to be primiparous, intended to EBF, and currently BF.	Exposure: Mothers with an accompaying person versus Mothers without an accompaying person	Outcomes: The primary outcome measure was the feeding choice of the mother, expressed as using human milk exclusively, using formula and human milk, or using formula exclusively. Analyses: T-tests and chi-square analysis or Fisher exact tests were used to assess differences among groups and outcomes between groups. A logistic model included the presence of an accompanying adult and all maternal d…	Mother's perceived social support was similar in both groups (with accompanyng adult 89% or without 93%, p=0.32). More mothers with accompanying person were currently EBF (47%) when compared with those women without accompanyng adult (33%) p=.04. The total breastfeeding knowledge and attitudes score was significantly higher among mothers EBF versus those not EBF (5.14 vs. 4.03, p = .01) and among…
54	Thomson JL, Tussing-Humphreys LM, Goodman MH, Landry AS, Olender SE Low rate of initiation and short duration of breastfeeding in a maternal and infant home visiting project targeting rural, Southern, African American women. International breastfeeding journal / 2016;12(101251562):15 Conflicts: No conflicts Funding:US Department of Agriculture, Agricultural Research Service [Project 6401-5300-003…	Aims: Describe the BF outcomes of the Delta Healthy Sprouts participants without regard to treatment arm and, specifically, to identify whether BF intent, knowledge, and beliefs changed from the early to the late gestational period Design: Longitudinal analysis of RCT Inclusion criteria: a) Female, b) at least 18 years old, c) less than 19 weeks pregnant with 1st, 2nd, or 3rd child, d) singleton …	Rural lower Mississippi Delta region of the US: Original RCT was conducted in the rural	Data collection: Delta Healthy Sprouts was designed to evaluate the impact of the Parents as Teachers® (PAT) curriculum compared with a nutrition and physical activity enhanced PAT curriculum (PATE) on maternal gestational weight gain, postpartum weight control and childhood obesity prevention. 82 women were randomly assigned to either PAT control (43) or PATE experimental (39) arms. Participants…	Sample: 82 pregnant women in 3 Lower Mississippi Delta counties participated and 96.3% were African American. Characteristics: Mean age was 23 years (+/- 4.62); mean household size was 3.9 (+/- 1.69); 92.7% were single; 83% had a high school education or higher; 35.4% were full time employees, 42.7% were unemployed, 22% were homemaker/student; weight class (8.5% underweight, 24.4% healthy weight;…	Control (PAT curriculum): one-on-one home visits, optional monthly group meetings, developmental screenings, and a resource network for families; evidence based information and activities responsive to parental information requests and tailored to the age of the child (or gestational age of the fetus) Intervention (PATE curriculum (PAT curriculum + culturally tailored maternal weight management a…	Outcomes: Breastfeeding initiation: Assessed at PM 1 visit with question, “Are you currently breastfeeding?” If the response was “yes” or “no – stopped” then breastfeeding was considered as initiated. If the response was “no – never started” then breastfeeding was considered as non-initiated. Breastfeeding duration: Assessed duration at PM 2 through PM 12 conservatively as the last month at which…	Postnatal period: 21 (39%) indicated they had initiated BF; only 10 (48%) of these 21 participants were currently BF at the first postnatal visit. For every 1 point increase in the mean BF beliefs in the last gestational month BF belief score (mean score = 8.5), the odds of initiating BF increased by 1.6 (95% Wald CL = 1.02 to 2.42).
55	Trudnak TE, Arboleda E, Kirby RS, Perrin K. Outcomes of Latina women in CenteringPregnancy group prenatal care compared with individual prenatal care. J Midwifery Womens Health. 2013;58(4):396-403. doi:10.1111/jmwh.12000 Conflicts: No conflicts. Funding: Not stated.	Aim: Compare maternal and child outcomes of women receiving two types of prenatal care: Centering Pregnancy versus Individual prenatal care. Study design: Retrospective Inclusion criteria: a) self-identified as Spanish speaking and of Hispanic ethnicity, b) entered into prenatal care at the clinic for an initial visit between November 2006 and November 2009, and c) completed prenatal care by June…	Health Department Clinic Certified to offer Centering Pregnancy program	Data collection: Chart review was conducted to obtain the sample of women in individual care. A group matched to the CenteringPregnancy group was created based on self-identifying information including being of Hispanic ethnicity, primary language being Spanish, and the month and year the patient entered prenatal care at the clinic.	Sample: A total of 487 women were enrolled 247 for CenteringPregnancy and 240 for Individual Prenatal care. Chracteristics: Women in CenteringPregnancy tended to be younger (average 24.6 vs 26.0) P = .01), more likely have graduated from high school (58.3% vs 40.8%(p= .001), and more likely to be primiparous (53.8% vs. 33. 4%, p= .001) compared with women in individual care.	Control group (Individual Prenatal Care): Standard prenatal care Intervention (CenteringPregnancy): a client-centered model of group prenatal care that brings women together into small groups to receive care through assessment, education, and support.	Outcomes: Infant feeding at first newborn visit: Breast only, formula only, both breast and formula. Analyses: Chi-square and t tests were performed to compare means. Binomial and multinomial logistic regression was used to predict statistically significant differences in outcomes using an alpha level of .05.	Breast only: CP 15.4% versus 25% Individual Prenatal Care IPC; Formula Only (PC=28.7% versus 7.5% IPC); Both (PC=38.5% versus 27.1% IPC) p<.01
56	Wambach KA, Aaronson L, Breedlove G, Domian EW, Rojjanasrirat W, Yeh HW. A randomized controlled trial of breastfeeding support and education for adolescent mothers. West J Nurs Res. 2011;33(4):486-505. doi:10.1177/0193945910380408 Conflicts: No conflicts Funding: National Institutes for Health/National Institute of Nursing Research, RO1 NR007773	Aim: Assess the probability that an educational and counseling intervention by a lactation consultant and a peer counselor team would increase BF initiation and duration up to 6 months among adolescents. Study design: Prospective not blinded randomized controlled trial Inclusion criteria: a) second trimester pregancy, b) 15-18 years old, c) primiparous, d) planning to keep child, e) able to speak…	Midwestern United States: Prenatal clinics serving low income adolescent clients	Data collection: Enrollment took place between October 2003 and August 2006, and final data collection concluded in June 2007. Enrollment procedures were standardized across sites, informed consent was obtained, and participants were randomly assigned to one of three study groups: experimental, attention control, or usual care, Demographic characteristics, breastfeeding attitudes, subjective norm…	Sample: Baseline data was collected for 315 participants, the majority of whom were African American (61%). Characteristics: Participants ranged from 15 to 18 years of age (M = 17, SD = 0.9); all were primiparous; of low income status (75% of those who knew their family incomes reported incomes less than $25,000/ year); were single, living with their families (74%); in school (71%); and planning …	Intervention: An International Board of Lactation Consultants Examiners–certified lactation consultant (also a registered nurse) and a trained peer counselor (who had been a breastfeeding teen mother) provided the experimental intervention, composed of prenatal, in-hospital, and postnatal education and support, through 4 weeks postpartum. Two prenatal classes (1.5 and 2 hr in length) provided con…	Outcomes: Breastfeeding initiation (self-reported): Defined as initiating breastfeeding in the hospital with intention to provide at least half of the infant’s feedings at the breast or with pumped breast milk. Breastfeeding duration: Defined as the total number of days the mother breastfed or provided breast milk Analyses:Preintervention variables were compared across groups by ANOVA, chi-square…	A significant association was found between the intervention and breastfeeding initiation. Median breastfeeding duration was 177, 42, and 61 days for the intervention, the attention control, and the control groups respectively. The log-rank test indicated that breastfeeding duration was significantly longer among those in the experimental group compared to those in the control groups, χ2 (df = 2)…
57	Washio Y, Humphreys M. Colchado E, Sierra-Ortiz M, Zhang Z, Collins BN, Kilby LM, Chapman DJ, Higgins ST, Kirby, KC. Incentive-based Intervention to Maintain Breastfeeding Among Low-income Puerto Rican Mothers. Pediatrics / 2017;139(3): Conflicts: No conflicts Funding: National Institutes of Health	Aim: Examine the effect of monthly financial incentives that are based on observed BF plus WIC breastfeeding support on maintaining breastfeeding through 6-month postpartum among low-income, urban Puerto Rican mothers Design: Randomized 2-arm parallel group design Inclusion: a) self-identify as Puerto Rican or of Puerto Rican descent; b) read or speak Spanish or English; c) be enrolled in WIC; d)…	Philadelphia, Pennsylvania: 2 WIC offices within that serve a large number of Puerto Rican mothers	Data collection: Assessments were completed at baseline, 1, 3, and 6 months. Following the baseline assessment, women were randomized to control or intervention group. The research assistants were told of the group assignment. Randomization: SAS PROC PLAN using allocation blocks of 2 was used	Samle: Out of 61 women assessed, 36 were enrolled (18 WIC only - control; 18 WIC + incentive). Characteristics: There were no significant differences between groups for demographic/socioeconomic variables.	Control (WIC BF services): which consist of on-site lactation consultation, bilingual peer counseling, weekly peer support meetings, free breast pump, and enhanced food package for breastfeeding mothers. A peer counselor was available for mothers who experienced breastfeeding difficulties. Intervention (WIC BF services plus incentives): Participants had to demonstrate breastfeeding each month for…	Outcomes: Breastfeeding: The assessment of breastfeeding was based on the research staff verifying visually one of the following behaviors in the infant to indicate successful breastfeeding: audible swallowing, a regular suck-swallowbreath pattern, or visible milk in the infant’s mouth after he or she is not latched anymore. If a mother pumped, the staff needed to observe the pumping with the fee…	Mothers in the intervention group had significantly higher breastfeeding rates at 1, 3, and 6 months compared to controls (89% vs 44%, P = .01 at 1 month; 89% vs 17%, P <.001 at 3 months; 72% vs 0%, P <.001 at 6 months). All mothers in the intervention group who breastfed at 1 month were still BF at 3 months. No significant decrease in BF rates were seen over time in the intervention group but th…
58	Watt TT; Appel L; Lopez V; Flores B; Lawhon B A Primary Care-Based Early Childhood Nutrition Intervention: Evaluation of a Pilot Program Serving Low-Income Hispanic Women. Journal of racial and ethnic health disparities / 2015;2(4):537-47 Conflicts: No conflicts Funding: Not stated	Aims: Evaluate an early childhood nutrition pilot intervention to see if (1) women would be willing to participate in program activities, (2) the program could improve maternal health behaviors and infant feeding practices, and (3) the program could improve child outcomes, specifically weight and development in the first year of life. Design: Quasi-experimental prospective Inclusion criteria: For…	Southwest: Clinic in the southwest	Data collection: Following recruitment, women completed a survey about their health behaviors (e.g., diet, exercise, stress). They were then asked to participate in the nutrition intervention. Women who said yes and spoke Spanish (over 90% of women at the clinic speak Spanish) were enrolled until 8-12 women with similar due dates could be considered a group. Three program cohorts of women each we…	Sample: 32 women were in the intervention and 29 were in the comparison group. Characteristics: There were few differences between the groups. Overall, most of the participants in the intervention and comparison group women were Spanish-speaking (100 % vs. 93 %), married (87 % vs. 70 %), and uninsured (79 % vs. 78 %). While most (80% had no preexisting physical health issues, around one fifth scr…	Control group (comparison): Group of women with the same eligibility but who couldn't participate because the program was full Intervention: Curriculum was evidence based using AAP materials. The following was included: a) provided vouchers for fruits and vegetables at the local farmers’ market; b) general nutrition classes at four points in time (e.g., first trimester, third trimester, 1 and 3 m…	Outcomes: BF at 6 months (primary BF outcome): this was collected in the survey but it isn't clearly stated what questions were used to collect this information. Analyses: Intention-to-treat design; bivariate (chi squares, t-tests); Logistic regression (controlled for e.g., fat consumption and WIC receipt.	There was a trend towards the intervention group having higher BF rates compared to the comparison group (79.2 % vs. 54.2 %; p=0.66). However, the effect size for both outcomes was large as the intervention group was 3.2 times more likely to breastfeed at 6 months than women in the comparison group. When controlled for (WIC receipt and dietary fat intake), the results were not significant but did…
59	Wilhelm SL; Aguirre TM; Koehler, AE; Rodehorst TK Evaluating motivational interviewing to promote breastfeeding by rural Mexican-American mothers: the challenge of attrition. Issues in comprehensive pediatric nursing / 2015;38(1):7-21 Conflicts: Not stated Funding: Small Dean’s Grant from the University of Nebraska Medical Center, College of Nursing	Aim: Evaluate the effectiveness of motivational interviewing on intent to breastfeed, breastfeeding selfefficacy, and duration of breastfeeding among rural Mexican-American mothers Design: Two-group repeated measures experimental design Inclusion criteria: a) Mexican American mothers; b) ages 15 - 50; c) breastfeeding Exclusion criteria: a) mother was admitted to the ICU; b) not a singleton birth…	Mulit-state: Accredited regional acute care hospital that serves rural areas of western Nebraska and areas in South Dakota, Wyoming, and Colorado	Data collection: Following recruitment, both groups were administered survey assessment questionnaires during home visits at 3 days, 2 weeks, and 6 weeks postpartum (prior to delivering the MI intervention or AC session). A final phone assessment was administered at 6 months postpartum 53 mother-infant pairs were recruited and randomized to intervention (26) or control (27). By 6 weeks, the attri…	Sample: 53 mother-infant pairs at baseline and 18 at 6 months (8 intervention, 10 control). Characteristics: Mothers were on average 24 years old, most were single (66%) and had less than a high school education (68%), almost all (91%) had annual incomes less than $20,000. Most mothers had not had prenatal childbirth classes or breastfeeding assistance. 61% of mothers initiated BF within 1 hour a…	Control (Attention only): Mothers had 3 visits conducted by the PI. They were given educational information about infant safety: fall prevention, poisoning, fires, and burns during the first visit, about choking/aspiration, suffocation, drowning, and smoking during the second visit, and about car seat safety during the final visit. Intervention (Motivational interviewing): Sessions were administe…	Outcomes: Breastfeeding duration: the number of days between the mother’s self-reported dates of initiating and ending breastfeeding Analyses: Descriptive statistics; Bivariate (t-test; Mann Whitney U). Women were considered discontinued in the study if they had stopped BF.	No differences between groups were found for duration of BF at 6 months. Mothers in the intervention BF on average 90 days while those in the control group BF an average of 82 days. Within each group, mothers were still BF (22% in each group) at some level.
60	Yourkavitch, J; Kane, J.B; Miles, G. Neighborhood Disadvantage and Neighborhood Affluence: Associations with Breastfeeding Practices in Urban Areas. Maternal and child health journal / 2018;22(4):546-555 Conflicts: No conflicts Funding: Yourkavitch and Miles were supported in part by the Training Program in Reproductive, Perinatal and Pediatric Epidemiology, (T32- HD52468; Anna Maria Siega-Riz, P…	Aim: Estimate the associations of neighborhood disadvantage and neighborhood affluence with breastfeeding practices at the time of hospital discharge, by race-ethnicity Design: retrospective cohort Exclusion: a) multiple gestation pregnancies; b) infant died before discharge; c) did not reside in an urban census track; d) reported a race-ethnicity other than White, Black, Hispanic, and Asian	New Jersey: Medical record data for infants born in New Jersey in 2006	Data collection: Electronic data from medical birth certificate records was used. Maternal addresses were geocoded, values were assigned to their variables, indices were created for neighborhood disadvantage and neighborhood affluence following past research.	Sample: From 111,596 infants, a final sample of 77,502 were included. Characteristics: The majority of women were married or separated, born in the U.S., working in the previous year, not enrolled in Medicaid/Health Start during pregnancy, not caring for infants in the NICU, and reported the father’s name on the birth certificate. Upon discharge, those who were EBF, had an average age of 30 and w…	Exposures: Neighborhood disadvantage: Neighborhood disadvantage index comprised an unweighted average of six variables: the proportion of households with incomes < $15,000, the proportion of households with incomes >= $50,000 (reverse coded), the proportion of families in poverty, the proportion of households receiving public assistance, the total unemployment rate, and the proportion of vacant h…	Outcomes: Outcomes generated from electronic medical record data including the type of feedings given in the 24 hours preceding hospital discharge: breastfeeding, formula feeding, combination, other, and unknown. Exclusive breastfeeding: infants fed only breast milk at the time of hospital discharge Any breastfeeding: infants fed a combination of formula and breastmilk. Analyses: Multilevel, rand…	Exclusive breastfeeding: The odds of exclusive breastfeeding decreased as neighborhood disadvantage increased for all but White women (Asian: Adjusted Odds Ratio (AOR)=0.82 (95% Confidence Interval (CI)=0.69, 0.97); Black: AOR=0.77 (95% CI=0.70, 0.86); Hispanic: AOR=0.78 (95% CI=0.70, 0.86); White: AOR=0.99 (95% CI=0.91, 1.08)). The odds of exclusive breastfeeding increased as neighborhood afflue…

## Sheet: Sheet2
Reference	Study Design and selection criteria	Participants characteristics	Intervention/exposure (numbers in each category)	BF outcomes	Results
Ahluwalia IB, et al. 2012	Observational Retrospective Inclusion criteria: 2004 to 2006 data from the Pregnancy Risk Assessment Monitoring System (PRAMS).	49,135 women included in the analysis. 56.5% White, 14.4% Black, 23.4% Hispanic, 5.7% Other. Maternal mean age 28.0±0.04,42% primiparous, 52.8% have > than High School education (HS).
